# Supplementary material for: AAindexNC: Estimating the Physicochemical Properties of Non-Canonical Amino Acids, Including Those Derived from the PDB and PDBeChem Databank
Source: Int J Mol Sci. 2024 Nov 22;25(23):12555. doi: 10.3390/ijms252312555 (PMC11641631; doi:10.3390/ijms252312555)
Supplement: Supplementary file 1 [file ijms-25-12555-s001.zip]

Archive with 6 entries (5 files):
- Database/
- Database/aaindexnc.zip
- Database/predictNC.zip
- Table S1.xlsx
- Table S2.pdf
- Table S3.xlsx
