# Supplementary material for: AAindexNC: Estimating the Physicochemical Properties of Non-Canonical Amino Acids, Including Those Derived from the PDB and PDBeChem Databank
Source: Int J Mol Sci. 2024 Nov 22;25(23):12555. doi: 10.3390/ijms252312555 (PMC11641631; doi:10.3390/ijms252312555)
Supplement: Supplementary file 1 [file ijms-25-12555-s001.zip › Table S1.xlsx]

## Sheet: Properties Prediction Quality
Supplemental Table S1. Prediction quality of physicochemical properties from the AAindex database
rj-n - Pearson’s correlation coefficient between experimental and predicted values calculated using the leave-one-out approach
RMSE – root-mean-square error. RMSE value depends upon the absolute value of specific AAindex property
F-value of rj-n – F-statistics value, corresponding to the maximum of rj-n
Pnum – number of statistically significant predictors for which F-value is above the threshold in the 3rd column
Background colors represent correlation levels: red – very strong positive rj-n>=0.8, deep green – strong positive 0.799>rj-n>=0.600,
light green – moderate positive 0.599>rj-n>0.400, yellow – weak positive 0.399>rj-n>0.200, blue – very weak positive 0.199>rj-n>0
Correlation levels were defined as in "Straightforward statistics for the behavioral sciences". by J.D. Evans (1996)
Property name	rj-n	RMSE	F-value	Pnum
CHAM820101	0.999	0.00452	1.2	10
KARS160117	0.994	1.82	2	8
FAUJ880103	0.989	0.287	1.1	10
LEVM760105	0.989	0.0699	2.1	6
BIGC670101	0.986	4.58	1	9
GOLD730102	0.985	6.86	6.9	5
KARS160107	0.982	0.748	4	6
CHOC750101	0.976	9.54	1.5	9
FASG760101	0.975	6.92	1.4	10
KARS160101	0.975	0.526	3.4	6
ROSM880101	0.973	1.23	1.7	9
TSAJ990101	0.97	9.92	2.3	7
LEVM760102	0.966	0.255	3.3	6
TSAJ990102	0.966	10.6	3.2	7
KARS160102	0.964	0.744	1	9
KRIW790103	0.963	9.9	4.6	5
KUHL950101	0.958	0.0952	3.3	3
ZIMJ680104	0.958	0.85	1	7
CHOC760101	0.957	12.5	1	7
KARS160114	0.954	2.21	1.5	6
WOLR790101	0.954	0.346	1.2	9
KARS160103	0.949	1.71	2.7	4
OOBM770104	0.946	1.36	1	10
WOLR810101	0.946	2.05	1.9	8
KARS160105	0.944	0.91	4	6
GRAR740103	0.943	14.3	3.4	7
OOBM770102	0.94	0.0423	3.5	4
LEVM760107	0.938	0.0465	4.6	5
FAUJ880109	0.934	0.557	2.9	6
WEBA780101	0.926	0.0691	5	5
OOBM770105	0.925	0.776	5.2	5
EISD840101	0.924	0.282	2.6	10
KARS160106	0.922	0.867	5.5	4
CHAM830106	0.921	0.659	1.4	9
ROSG850101	0.912	16.9	6.4	3
HUTJ700102	0.911	4.82	3.6	5
KARS160104	0.911	0.774	1.1	9
KLEP840101	0.909	0.193	1.1	3
RADA880101	0.909	2.22	4.4	7
JUNJ780101	0.904	79.6	1.4	7
KIDA850101	0.903	0.48	4.2	4
KARS160116	0.899	4.26	1.2	8
RADA880107	0.889	0.367	5.5	3
PRAM900101	0.888	9.35	6.8	3
COHE430101	0.887	0.0453	2.4	9
ENGD860101	0.887	2.24	6.9	3
SIMZ760101	0.881	0.518	2.2	5
ROSM880102	0.88	1.18	1.6	7
NOZY710101	0.877	0.578	1.3	9
JACR890101	0.875	0.724	4.2	4
KARS160119	0.875	2.82	1	8
LEVM760106	0.875	0.461	2.9	5
BLAS910101	0.873	0.208	3.9	6
DAYM780101	0.866	1.08	1	7
ZIMJ680103	0.864	10.8	3.9	2
RADA880103	0.862	1.24	1.2	10
ZASB820101	0.862	0.0706	6.8	2
LAWE840101	0.856	0.452	1.3	7
WIMW960101	0.855	0.425	3.2	4
JUKT750101	0.85	0.736	2.8	6
MEEJ800102	0.85	3.88	2	6
ZIMJ680102	0.849	2.53	1.4	6
MEEJ810102	0.847	3.12	2.9	4
SNEP660103	0.845	0.131	4.5	3
BULH740102	0.842	0.0513	2.3	7
PARJ860101	0.842	4.22	3.3	9
CEDJ970101	0.84	1.2	1.4	7
FUKS010111	0.84	1.32	1.4	6
FAUJ830101	0.836	0.676	1	8
GUYH850103	0.834	0.421	2.5	5
KARS160121	0.834	1.25	3.7	6
GUYH850105	0.833	0.404	3.8	4
TAKK010101	0.833	4.39	1.1	9
LEVM760101	0.829	1.11	4.3	6
GOLD730101	0.828	0.624	1.1	7
WOLS870101	0.827	1.85	3.6	6
RADA880105	0.823	4.15	1	8
GUOD860101	0.815	30	2.7	8
ZHOH040101	0.811	0.989	1	8
COWR900101	0.808	0.749	4.7	2
SNEP660102	0.808	0.141	2.8	9
DAWD720101	0.807	1.38	1	9
KARS160113	0.803	3.3	5.9	2
CIDH920102	0.802	0.682	1.2	8
JOND920101	0.797	0.0138	1.3	6
RADA880104	0.795	2.71	3	4
NAKH900101	0.794	1.26	3.6	4
KUMS000102	0.793	1.6	2.8	6
PLIV810101	0.79	0.517	2.2	10
YUTK870101	0.787	2.11	2.4	3
KARS160110	0.783	1.22	1.8	5
HUTJ700103	0.777	29.2	1.7	8
JURD980101	0.774	2.99	1.1	9
NAKH920106	0.774	1.36	4.2	2
KARS160109	0.772	2.8	1.6	9
ZHOH040102	0.767	0.809	5.2	2
RADA880106	0.765	43.1	1.1	9
NAKH920101	0.763	1.63	3.6	3
KARS160115	0.762	4.02	1.2	9
CEDJ970102	0.756	1.37	3.1	4
CHOC760103	0.756	0.139	1.9	5
RADA880102	0.754	0.763	1	9
FAUJ880101	0.753	0.646	3.1	3
PONJ960101	0.753	34.8	1.5	8
HUTJ700101	0.748	8.52	1.9	9
NADH010101	0.747	65.9	1.4	7
GRAR740102	0.746	2.43	1.5	10
HARY940101	0.746	38	1	11
NAKH900102	0.746	0.5	1.7	5
EISD860101	0.745	0.945	1.7	8
EISD860103	0.743	0.607	2.9	3
RICJ880113	0.743	0.407	5.8	2
FUKS010112	0.742	1.7	1	7
BULH740101	0.739	0.974	1.1	8
CEDJ970104	0.737	1.51	1.6	6
VINM940103	0.735	0.026	2.9	4
CHOC760102	0.734	25.1	2.1	9
PUNT030102	0.734	0.162	3.5	5
MEEJ810101	0.733	4.67	3	4
VHEG790101	0.727	10.9	2	8
MONM990101	0.725	0.399	1.6	3
MCMT640101	0.723	7.88	1.4	4
WOEC730101	0.72	2.24	1.7	10
FAUJ880105	0.719	0.122	1.8	1
JANJ780101	0.714	21.5	3.2	7
WILM950101	0.714	2.08	1.5	7
PRAM820102	0.71	0.0371	1.3	6
NAKH920107	0.707	1.33	1	6
NAKH920103	0.705	1.46	3.3	4
HOPT810101	0.704	1.7	2.7	7
JANJ780102	0.703	20.6	1.9	8
NAKH920102	0.701	2.13	1.7	3
NAKH920104	0.698	1.45	4.5	2
BROC820101	0.697	6.49	1.4	5
CIDH920105	0.697	0.889	1.3	9
JANJ790102	0.697	0.648	3.8	4
DESM900102	0.695	0.324	2.5	4
FUKS010110	0.692	2.18	1	8
CEDJ970105	0.689	1.82	4.8	2
KRIW790101	0.688	1.78	1.8	7
OOBM770101	0.684	0.196	2.5	6
DESM900101	0.682	0.41	3.4	2
CHAM830103	0.674	0.405	3.1	1
FINA910101	0.671	0.435	3.8	1
SUYM030101	0.67	0.182	4.7	4
MEEJ800101	0.669	6.08	1.1	6
CHAM830108	0.667	0.592	1	7
ARGP820101	0.659	0.737	1.3	8
NAKH900111	0.659	4.86	1.1	10
EISD860102	0.658	1.72	1	9
CHOC760104	0.655	0.0703	1.4	7
ZIMJ680105	0.655	6.32	1	9
ROSM880105	0.654	1.52	1.3	7
GUYH850104	0.651	0.711	2.3	8
WARP780101	0.649	1.67	1.8	7
JOND750101	0.646	1.05	1.3	8
WOLS870102	0.645	1.82	2.9	6
NADH010102	0.64	92.6	1.7	3
KARS160108	0.638	0.373	1	7
MAXF760102	0.635	0.16	1	5
KARS160111	0.632	0.952	1	6
KOEP990102	0.629	0.706	1.2	7
CEDJ970103	0.628	2.15	2.2	4
FAUJ880107	0.627	3.17	2.6	2
CIDH920104	0.625	1.03	1	9
FAUJ880106	0.624	1.43	1	7
FAUJ880112	0.62	0.236	3.4	1
ZHOH040103	0.619	6.79	1	8
OLSK800101	0.616	0.812	1.5	9
GUYH850101	0.61	0.884	3.5	2
JANJ780103	0.61	25	1	11
OOBM770103	0.61	0.167	1	10
OOBM850101	0.61	1.19	1	7
RACS820105	0.609	0.296	6.2	1
VENT840101	0.607	0.564	1.3	8
KYTJ820101	0.606	3.57	1	9
ROSM880103	0.604	0.257	5	2
MONM990201	0.603	0.459	1.8	9
NAGK730102	0.601	0.248	1.1	3
CASG920101	0.6	0.977	1	9
FAUJ880104	0.598	1.47	2.3	7
CHOP780208	0.594	0.438	1	7
KARS160118	0.592	0.998	4.8	2
KUMS000101	0.59	2.34	1.9	7
PALJ810112	0.59	0.215	7.1	1
VASM830101	0.59	0.0674	3.3	4
PONP800106	0.589	1.12	3.1	1
WERD780101	0.588	0.161	3.5	3
PUNT030101	0.587	0.259	2.1	9
FODM020101	0.584	0.322	4.2	2
KRIW710101	0.58	1.75	5.5	1
GEOR030106	0.576	0.123	2	3
SNEP660104	0.576	0.185	9	1
MIYS850101	0.573	1.28	1	10
HOPA770101	0.571	1.83	2.5	2
FINA910103	0.568	0.396	2.4	4
NADH010105	0.568	83.2	1	6
FUKS010107	0.567	3.75	1.2	8
NAKH900110	0.567	0.62	1.1	6
CIDH920103	0.563	1.16	1.2	8
SWER830101	0.563	1.61	1	9
TANS770105	0.562	0.413	6.8	1
LIFS790103	0.561	0.356	1.6	5
FASG760104	0.558	0.46	1.5	5
NAKH920105	0.558	8.36	1.2	9
JANJ790101	0.554	1.07	2.2	3
CHAM830105	0.549	0.503	1.1	5
CORJ870102	0.548	1.67	1.9	9
ISOY800102	0.548	0.203	4.9	2
BIOV880102	0.547	120	1	10
NAKH900109	0.547	3	1	9
PONP800103	0.545	0.292	3.6	2
MIYS990104	0.539	0.27	1.4	10
BROC820102	0.537	6.92	2.2	5
CIDH920101	0.537	0.914	4.2	2
FUKS010104	0.536	3.45	1.2	10
NAKH920108	0.534	5.68	1.5	9
MEIH800101	0.532	0.119	1.3	10
QIAN880125	0.532	0.243	1.7	6
KOEP990101	0.531	0.313	7.6	1
CHAM830107	0.53	0.346	6.8	1
NADH010103	0.526	101	1.4	9
FUKS010102	0.525	3.04	2.2	3
BASU050102	0.524	0.225	1	8
FASG760105	0.52	0.174	1	8
KARS160112	0.519	1.79	2.7	3
FUKS010106	0.515	4.15	1.5	6
ARGP820102	0.513	0.875	1.2	4
MIYS990105	0.513	0.249	1.9	10
NADH010104	0.513	109	1	10
MANP780101	0.512	1.38	4.3	2
MEIH800103	0.512	11.5	4.8	2
ROBB760108	0.512	3.43	2.4	2
PARS000102	0.511	0.0603	8.2	1
FAUJ880102	0.51	0.232	1	7
CHOP780202	0.508	0.389	1.2	7
ROBB790101	0.508	1.87	1.3	5
VINM940101	0.508	0.075	1	11
QIAN880128	0.505	0.194	3.3	1
VINM940102	0.505	0.0672	1.7	4
WOLS870103	0.504	1.88	1.1	7
FUKS010103	0.501	4.13	1.1	9
PONP930101	0.501	1.18	2.2	3
VASM830103	0.501	0.25	1	7
CORJ870101	0.498	4.19	3.6	2
KARP850102	0.496	0.065	4.5	2
BIOV880101	0.494	145	1	11
RADA880108	0.49	0.816	4.8	1
RICJ880106	0.489	0.638	3.2	1
PRAM820103	0.486	0.121	5.6	1
QIAN880124	0.486	0.223	4.8	1
MIYS990101	0.48	1.72	1.1	9
FASG890101	0.479	2.91	2.6	2
PONP800105	0.476	1.5	1.4	2
RACS820111	0.476	0.337	1.6	4
DIGM050101	0.471	0.205	5.9	1
MIYS990102	0.471	0.289	1	10
TANS770103	0.469	0.286	1	5
AVBF000104	0.466	2.7	1	6
QIAN880126	0.465	0.304	1.2	10
FUKS010109	0.464	2.79	1.2	8
SUEM840101	0.463	0.192	1	7
AVBF000107	0.462	2.63	1	6
YANJ020101	0.462	0.523	7.1	1
CHOP780204	0.461	0.503	1.4	2
FAUJ880108	0.461	0.0454	1	6
QIAN880139	0.461	0.268	1	5
PONP800102	0.458	1.52	3.6	2
ZIMJ680101	0.455	1.66	1	6
FINA910104	0.45	0.302	1	8
GEIM800105	0.448	0.233	3.7	1
GEIM800111	0.448	0.324	1.4	2
BASU050101	0.445	0.308	1	9
BURA740102	0.445	0.0945	1.2	4
LEVM780105	0.445	0.251	2	5
PONP800101	0.445	1.62	1	2
FUKS010108	0.444	6.06	1	8
AVBF000108	0.442	2.69	1.1	6
AURR980104	0.441	0.247	2.6	1
AVBF000103	0.441	2.61	1	6
AVBF000109	0.44	2.6	1	6
GEOR030103	0.439	0.134	2.6	3
CHAM830104	0.437	0.625	1.4	7
QIAN880129	0.436	0.317	1.1	8
LIFS790101	0.435	0.534	1.1	8
ARGP820103	0.433	0.931	1.4	5
BHAR880101	0.431	0.0799	1.6	4
TANS770102	0.431	0.587	1.3	6
QIAN880131	0.43	0.525	1	8
JOND920102	0.429	22.6	5.1	2
KARP850101	0.429	0.0951	1.4	6
ANDN920101	0.428	0.256	1.3	6
MEIH800102	0.428	0.189	1.5	4
NISK800101	0.428	0.93	2.9	2
QIAN880115	0.428	0.355	1	10
RICJ880107	0.428	0.763	1.4	5
WILM950102	0.427	3.74	1	8
AVBF000105	0.426	2.6	1	6
QIAN880118	0.425	0.308	5.1	1
CHOP780214	0.424	0.054	2.1	2
LEVM760104	0.424	25.7	1.8	4
NISK860101	0.422	5.08	1	10
BASU050103	0.419	0.25	1	9
NAKH900103	0.419	3.3	1.1	5
PONP800107	0.419	2.82	1	10
MAXF760105	0.416	0.767	2	4
PTIO830102	0.414	1.9	1.1	7
AVBF000106	0.413	2.62	1	6
ROSG850102	0.41	0.171	1.3	10
GUYH850102	0.408	0.561	1.1	8
GEIM800107	0.404	0.239	3.3	1
PALJ810103	0.403	0.265	1.1	6
PONP800108	0.398	0.847	3.7	1
RACS770102	0.397	0.214	2.2	4
KARS160120	0.39	1.06	2.3	3
NAKH900112	0.389	5.04	2	3
QIAN880127	0.389	0.21	2.1	5
QIAN880119	0.384	0.776	1	9
CRAJ730102	0.383	0.466	1.4	3
MIYS990103	0.383	0.376	1	10
DAYM780201	0.38	32.8	2.3	2
GEOR030101	0.378	0.11	2.1	4
CORJ870104	0.377	0.821	3.2	2
GEIM800110	0.371	0.404	4.3	6
NAKH900107	0.37	3.09	1.4	4
WILM950103	0.368	3.24	1.5	4
RACS770101	0.367	0.157	1.1	11
OOBM850103	0.363	1.61	1.2	4
AURR980105	0.362	0.283	2.3	1
FUKS010105	0.358	4.98	1.3	8
AVBF000101	0.357	2.46	1.1	4
CHOP780216	0.353	0.511	1.2	2
CORJ870103	0.351	4.16	2.9	2
KANM800102	0.35	0.273	3	1
QIAN880120	0.35	1	1.1	8
NAKH900105	0.349	3.7	1.1	5
MUNV940103	0.348	0.223	3.2	1
RICJ880116	0.348	0.429	1	4
NADH010106	0.344	113	1.3	9
FASG760103	0.343	24.1	2.8	4
GEIM800106	0.34	0.282	2.9	1
BAEK050101	0.337	0.296	1.1	7
CHOP780207	0.333	0.452	1.3	6
ROBB760113	0.332	4.02	2.7	2
KANM800104	0.327	0.481	1.8	2
AURR980114	0.324	0.493	6.8	1
QIAN880113	0.324	0.312	2.1	3
YUTK870104	0.321	4.01	1	7
YUTK870103	0.319	3.91	1.2	8
CHOP780203	0.311	0.363	2.5	2
ISOY800105	0.311	0.723	1	5
AURR980107	0.307	0.399	3.9	1
CHOP780205	0.306	0.476	3.3	2
KRIW790102	0.303	0.188	1.1	11
QIAN880114	0.301	0.299	2	3
TANS770106	0.301	0.385	1.1	6
TANS770110	0.299	0.345	1	8
LEVM780102	0.296	0.275	2.3	4
PRAM900103	0.296	0.275	2.3	4
ROBB760102	0.296	4.54	2	1
AVBF000102	0.295	2.54	1	4
AURR980111	0.291	0.402	3.8	1
PALJ810109	0.29	0.244	1	4
CHOP780210	0.288	0.487	2.1	1
VINM940104	0.288	0.0247	1.1	10
RACS820113	0.287	6.56	3.2	1
LIFS790102	0.286	0.795	1	4
KIMC930101	0.282	0.157	1	6
CHOP780212	0.279	0.041	1	6
NAKH900104	0.278	0.988	3.9	1
VASM830102	0.275	0.226	6.2	1
GARJ730101	0.268	1.67	1.6	6
PRAM900104	0.268	0.409	1.8	2
ISOY800103	0.262	0.446	1.1	3
ROBB760105	0.259	4.05	2	3
PALJ810104	0.258	0.38	2.3	4
AURR980116	0.256	0.475	2.2	2
GEOR030107	0.255	0.136	2.7	1
GEIM800108	0.254	0.432	1.3	7
LEVM780103	0.253	0.399	1.9	2
QIAN880116	0.248	0.278	1	9
PALJ810110	0.246	0.254	2.9	1
CRAJ730103	0.242	0.305	3	1
PONP800104	0.242	1.29	2.7	2
GRAR740101	0.237	0.857	1	5
ROBB760109	0.237	3.34	1	6
NAKH900106	0.236	1.14	5.4	1
GEIM800102	0.234	0.154	1.7	5
RACS820103	0.234	1.32	1	5
PALJ810115	0.232	0.385	1.5	2
WERD780104	0.231	0.389	1.6	5
GEOR030104	0.229	0.186	1.4	4
CORJ870106	0.226	11.5	2.1	1
PALJ810116	0.226	0.446	2.8	3
KHAG800101	0.219	40.5	1	7
KUMS000104	0.217	3.52	1	3
CHAM830101	0.213	0.405	1	7
CORJ870107	0.212	4.02	1.6	2
TANS770107	0.211	1.63	1	5
RICJ880101	0.21	0.551	1	6
RICJ880102	0.21	0.551	1	6
TANS770109	0.209	0.471	1.1	4
CHAM810101	0.207	0.323	1	8
WERD780103	0.207	0.609	1.4	3
PARS000101	0.206	0.0722	2.8	3
LEVM780106	0.201	0.413	1.2	3
OOBM850102	0.201	2.42	1	6
QIAN880121	0.201	0.835	1.2	6
GEIM800104	0.2	0.306	1	5
QIAN880112	0.198	0.351	1	5
QIAN880122	0.198	0.49	1.5	2
ROBB760106	0.198	4.48	2.1	2
GEOR030105	0.194	0.332	2.9	4
AURR980110	0.193	0.486	2	1
AURR980106	0.192	0.491	1.2	3
PALJ810113	0.189	1.17	1	6
AURR980119	0.185	0.387	1.7	6
FINA770101	0.183	0.226	1.5	5
RACS770103	0.183	1.63	3.9	3
MAXF760103	0.182	0.697	1.4	2
ROBB760110	0.181	5.26	2	2
RICJ880111	0.179	1.26	1.1	8
GEIM800109	0.178	0.803	1.6	5
FAUJ880113	0.177	1.44	1	10
AURR980108	0.176	0.545	1	7
CHOP780213	0.172	0.0769	1	8
MUNV940101	0.17	0.376	2.4	4
BUNA790102	0.158	0.243	1.1	3
RICJ880108	0.158	0.709	1.1	7
CHOP780209	0.157	0.564	1	6
ISOY800104	0.157	0.64	1	8
WERD780102	0.154	0.534	1	6
MAXF760101	0.144	0.338	2.6	1
PALJ810105	0.141	0.446	1.1	5
SNEP660101	0.139	0.0794	1	8
MITS020101	0.136	3.03	4.4	3
MUNV940104	0.131	0.527	1.2	6
SUEM840102	0.131	31	1.1	6
PALJ810107	0.123	0.169	1.2	4
TANS770104	0.122	0.704	1.5	6
GEOR030109	0.121	0.215	3.2	2
BEGF750102	0.119	0.164	2.5	2
PALJ810106	0.118	0.465	1	4
PALJ810111	0.118	0.364	2.4	2
RICJ880103	0.118	1.17	1.1	5
MUNV940102	0.116	0.281	2.1	3
QIAN880103	0.112	0.297	2.2	1
RICJ880114	0.11	1.1	3.7	2
CORJ870108	0.109	13.1	1	10
MAXF760104	0.109	1.29	2.9	1
RACS820106	0.109	0.741	4.6	1
QIAN880137	0.108	0.313	1.8	3
ISOY800107	0.106	0.831	3.7	1
PALJ810114	0.106	0.793	1	7
AURR980109	0.102	0.691	1	5
FUKS010101	0.101	6.52	1	9
RICJ880112	0.1	0.819	2.6	6
QIAN880111	0.0975	0.57	1.1	7
ROBB760111	0.0881	5.25	2.1	3
OOBM850105	0.088	4.08	1	7
RACS820110	0.0859	0.587	3.5	1
RACS820112	0.0853	0.482	1.1	5
CORJ870105	0.0821	4.76	3.6	1
KARP850103	0.0816	0.0795	1	6
RACS820102	0.0798	0.268	2.4	1
RICJ880117	0.0751	0.973	2.2	3
QIAN880130	0.0745	0.332	1	4
FASG760102	0.0718	54.2	5.3	0
AURR980101	0.0674	0.201	3.9	1
GEIM800103	0.066	0.776	1	7
QIAN880123	0.0646	0.301	1.4	4
KUMS000103	0.0637	3.62	2	2
PTIO830101	0.0602	0.405	1	7
AURR980103	0.0581	0.274	1	6
ROBB760103	0.0572	7.52	1.5	5
RICJ880115	0.0533	0.931	5.7	1
CHAM820102	0.053	2.57	1.4	5
QIAN880136	0.0519	0.579	1	8
ISOY800108	0.0511	0.719	3.1	1
BUNA790101	0.0446	1.98	4.5	4
AURR980117	0.0437	0.654	1.5	5
QIAN880132	0.0405	0.953	1	2
GEOR030108	0.0367	0.222	1.3	3
ROBB760112	0.0314	5.58	1.2	7
QIAN880134	0.0299	1.3	1.2	9
ONEK900101	0.025	1.5	1.7	5
ONEK900102	0.0228	0.87	3.7	3
CRAJ730101	0.0176	0.471	1.1	7
PALJ810102	0.0164	0.291	2	1
AURR980120	0.0148	0.392	2.3	4
TANS770101	0.0137	0.309	2.1	1
BURA740101	0.0113	0.149	1	5
AURR980113	0.0033	0.639	1	4
NAKH900113	0.00126	0.839	2.4	2
FINA910102	-0.00145	3.41	1.2	10
KANM800101	-0.00375	0.277	1.7	1
RACS820101	-0.00473	0.567	1	7
LEVM760103	-0.00666	32.7	6.5	1
QIAN880135	-0.0174	0.974	1	6
BLAM930101	-0.0177	0.968	2.7	4
MUNV940105	-0.0254	0.894	1.1	7
KARS160122	-0.0262	3.22	1.1	5
RACS820114	-0.0288	10.1	2.6	3
CHOP780206	-0.0291	0.353	1.1	4
QIAN880133	-0.0362	0.946	1.1	2
QIAN880138	-0.0369	0.353	2.2	1
OOBM850104	-0.0403	10.8	3	7
QIAN880110	-0.0406	0.641	1	3
QIAN880101	-0.0431	0.144	3.1	1
MAXF760106	-0.0469	0.528	1.1	1
CHOP780101	-0.0484	0.72	1	9
NADH010107	-0.0531	138	2.6	1
ISOY800101	-0.0572	0.424	1.9	1
AURR980102	-0.0618	0.248	2.2	2
LEVM780101	-0.0653	0.342	1	6
PRAM900102	-0.0653	0.342	1	6
YUTK870102	-0.0662	3.14	1	6
NAKH900108	-0.0667	1.29	1.3	5
AURR980115	-0.0746	0.591	2.1	1
QIAN880107	-0.0863	0.609	1	5
RACS820109	-0.09	2.28	1.3	4
AURR980118	-0.0942	0.28	1	6
RICJ880104	-0.0954	0.736	4.4	1
CHOP780211	-0.0967	0.627	1	9
KANM800103	-0.113	0.471	2.1	1
GEOR030102	-0.115	0.143	1.2	4
AURR980112	-0.12	0.611	1.8	2
QIAN880108	-0.123	0.652	2.1	0
RICJ880105	-0.126	0.905	1.3	3
CHAM830102	-0.142	0.2	3.4	0
ISOY800106	-0.151	0.379	2.5	1
JOND750102	-0.154	0.364	1	9
RACS820107	-0.161	1.05	1	3
PALJ810108	-0.174	0.382	2.3	1
ROBB760104	-0.176	6.78	3.3	0
WILM950104	-0.193	3.15	2.3	1
CHOP780215	-0.195	0.0615	1.2	5
QIAN880109	-0.197	0.712	1	9
CHOP780201	-0.203	0.335	2.1	1
QIAN880106	-0.213	0.423	1.2	4
BUNA790103	-0.216	4.52	2.3	2
QIAN880117	-0.217	0.346	1	2
ROSM880104	-0.241	0.823	2.6	0
GEIM800101	-0.247	0.37	1.2	2
COSI940101	-0.258	0.0607	1.1	4
TANS770108	-0.26	1.25	1	3
RICJ880109	-0.276	0.547	1	2
BEGF750101	-0.277	0.399	1	5
PRAM820101	-0.279	0.0669	3.5	0
VELV850101	-0.281	0.0601	1.1	4
PALJ810101	-0.283	0.261	2.6	0
ROBB760107	-0.289	4.59	1.4	3
BEGF750103	-0.293	0.239	3.8	0
ROBB760101	-0.311	5.52	1.3	1
LEWP710101	-0.315	0.262	1.1	2
RACS820108	-0.316	0.449	1	4
QIAN880102	-0.326	0.302	1	1
LEVM780104	-0.396	0.381	1.5	4
RACS820104	-0.413	0.808	6.9	0
QIAN880104	-0.414	0.397	1.8	4
NAGK730101	-0.43	0.278	2.1	0
RICJ880110	-0.45	0.906	6.6	0
NAGK730103	-0.493	0.467	1.1	3
QIAN880105	-0.568	0.483	1.4	0
