# Supplementary material for: AAindexNC: Estimating the Physicochemical Properties of Non-Canonical Amino Acids, Including Those Derived from the PDB and PDBeChem Databank
Source: Int J Mol Sci. 2024 Nov 22;25(23):12555. doi: 10.3390/ijms252312555 (PMC11641631; doi:10.3390/ijms252312555)
Supplement: Supplementary file 1 [file ijms-25-12555-s001.zip › Table S3.xlsx]

## Sheet: ncAAs Occurence
Table S3. The complete occurrence table for all non-canonical amino acids in the PDB, predicted using the suggested method.
Compound	Amino acid	Open Eye's SMILES	PDB Occurrence	Percents
MLY	N-DIMETHYL-LYSINE	CN(C)CCCC[C@H](N)C(O)=O	5324	20.1522
HYP	4-HYDROXYPROLINE	O[C@H]1CN[C@@H](C1)C(O)=O	2264	8.56959
NAG	2-ACETAMIDO-2-DEOXY-BETA-D-GLUCOPYRANOSE	CC(=O)N[C@H]1[C@H](O)O[C@H](CO)[C@@H](O)[C@@H]1O	983	3.72081
CSO	S-HYDROXYCYSTEINE	N[C@@H](CSO)C(O)=O	890	3.36879
CRO	{2-[(1R,2R)-1-AMINO-2-HYDROXYPROPYL]-4-(4-HYDROXYBENZYLIDENE)-5-OXO-4,5-DIHYDRO-1H-IMIDAZOL-1-YL}ACETIC ACID	C[C@@H](O)[C@H](N)C1=N\C(=C/c2ccc(O)cc2)C(=O)N1CC(O)=O	886	3.35365
KCX	LYSINE NZ-CARBOXYLIC ACID	N[C@@H](CCCCNC(O)=O)C(O)=O	877	3.31958
PCA	PYROGLUTAMIC ACID	OC(=O)[C@@H]1CCC(=O)N1	783	2.96378
CME	S,S-(2-HYDROXYETHYL)THIOCYSTEINE	N[C@@H](CSSCCO)C(O)=O	679	2.57012
CSD	3-SULFINOALANINE	N[C@@H](C[S](O)=O)C(O)=O	617	2.33544
NRQ	{(4Z)-4-(4-HYDROXYBENZYLIDENE)-2-[3-(METHYLTHIO)PROPANIMIDOYL]-5-OXO-4,5-DIHYDRO-1H-IMIDAZOL-1-YL}ACETIC ACID	CSCCC(=N)C1=N\C(=C/c2ccc(O)cc2)C(=O)N1CC(O)=O	604	2.28623
CR2	{(4Z)-2-(AMINOMETHYL)-4-[(4-HYDROXYPHENYL)METHYLIDENE]-5-OXO-4,5-DIHYDRO-1H-IMIDAZOL-1-YL}ACETIC ACID	NCC1=N\C(=C/c2ccc(O)cc2)C(=O)N1CC(O)=O	521	1.97207
CGU	GAMMA-CARBOXY-GLUTAMIC ACID	N[C@@H](CC(C(O)=O)C(O)=O)C(O)=O	507	1.91907
GYC	[(4Z)-2-[(1R)-1-AMINO-2-MERCAPTOETHYL]-4-(4-HYDROXYBENZYLIDENE)-5-OXO-4,5-DIHYDRO-1H-IMIDAZOL-1-YL]ACETIC ACID	N[C@@H](CS)C1=N\C(=C/c2ccc(O)cc2)C(=O)N1CC(O)=O	396	1.49892
CRQ	[2-(3-CARBAMOYL-1-IMINO-PROPYL)-4-(4-HYDROXY-BENZYLIDENE)-5-OXO-4,5-DIHYDRO-IMIDAZOL-1-YL]-ACETIC ACID	NC(=O)CCC(=N)C1=N\C(=C/c2ccc(O)cc2)C(=O)N1CC(O)=O	381	1.44214
MDO	{2-[(1S)-1-AMINOETHYL]-4-METHYLIDENE-5-OXO-4,5-DIHYDRO-1H-IMIDAZOL-1-YL}ACETIC ACID	C[C@H](N)C1=NC(=C)C(=O)N1CC(O)=O	356	1.34752
OCS	CYSTEINESULFONIC ACID	N[C@@H](C[S](O)(=O)=O)C(O)=O	352	1.33237
FME	N-FORMYLMETHIONINE	CSCC[C@H](NC=O)C(O)=O	300	1.13555
ORN	L-ORNITHINE	NCCC[C@H](N)C(O)=O	299	1.13176
ABA	ALPHA-AMINOBUTYRIC ACID	CC[C@H](N)C(O)=O	284	1.07498
CR8	2-[1-AMINO-2-(1H-IMIDAZOL-5-YL)ETHYL]-1-(CARBOXYMETHYL)-4-[(4-OXOCYCLOHEXA-2,5-DIEN-1-YLIDENE)METHYL]-1H-IMIDAZOL-5-OLATE	N[C@@H](Cc1[nH]cnc1)c2nc(C=C3C=CC(=O)C=C3)c([O-])n2CC(O)=O	279	1.05606
TYS	O-SULFO-L-TYROSINE	N[C@@H](Cc1ccc(O[S](O)(=O)=O)cc1)C(O)=O	276	1.0447
SMC	S-METHYLCYSTEINE	CSC[C@H](N)C(O)=O	258	0.97657
M3L	N-TRIMETHYLLYSINE	C[N+](C)(C)CCCC[C@H](N)C(O)=O	254	0.961429
ALY	N(6)-ACETYLLYSINE	CC(=O)NCCCC[C@H](N)C(O)=O	239	0.904652	Top 25 Sum
GYS	[(4Z)-2-(1-AMINO-2-HYDROXYETHYL)-4-(4-HYDROXYBENZYLIDENE)-5-OXO-4,5-DIHYDRO-1H-IMIDAZOL-1-YL]ACETIC ACID	N[C@@H](CO)C1=N\C(=C/c2ccc(O)cc2)C(=O)N1CC(O)=O	225	0.85166	71.2896
CSX	S-OXY CYSTEINE	N[C@@H](C[S@@H]=O)C(O)=O	216	0.817593
NLE	NORLEUCINE	CCCC[C@H](N)C(O)=O	192	0.72675
YCM	S-(2-AMINO-2-OXOETHYL)-L-CYSTEINE	N[C@@H](CSCC(N)=O)C(O)=O	185	0.700254
CSS	S-MERCAPTOCYSTEINE	N[C@@H](CSS)C(O)=O	167	0.632121
MLZ	N-METHYL-LYSINE	CNCCCC[C@H](N)C(O)=O	163	0.61698
MAN	ALPHA-D-MANNOPYRANOSE	OC[C@H]1O[C@H](O)[C@@H](O)[C@@H](O)[C@@H]1O	162	0.613195
5SQ	2-[2-[(1S)-1-AZANYL-2-(1H-IMIDAZOL-4-YL)ETHYL]-4-[(4-HYDROXYPHENYL)METHYLIDENE]-5-OXIDANYLIDENE-IMIDAZOL-1-YL]ETHANOIC ACID	N[C@@H](Cc1c[nH]cn1)C2=NC(=C\c3ccc(O)cc3)/C(=O)N2CC(O)=O	162	0.613195
PIA	[(4Z)-2-[(1S)-1-AMINOETHYL]-4-(4-HYDROXYBENZYLIDENE)-5-OXO-4,5-DIHYDRO-1H-IMIDAZOL-1-YL]ACETIC ACID	C[C@H](N)C1=N\C(=C/c2ccc(O)cc2)C(=O)N1CC(O)=O	146	0.552633
CH6	{(4Z)-2-[(1S)-1-AMINO-3-(METHYLSULFANYL)PROPYL]-4-[(4-HYDROXYPHENYL)METHYLIDENE]-5-OXO-4,5-DIHYDRO-1H-IMIDAZOL-1-YL}ACETIC ACID	CSCC[C@H](N)C1=N\C(=C/c2ccc(O)cc2)C(=O)N1CC(O)=O	135	0.510996
MEN	N-METHYL ASPARAGINE	CNC(=O)C[C@H](N)C(O)=O	133	0.503426
TPQ	5-(2-CARBOXY-2-AMINOETHYL)-2-HYDROXY-1,4-BENZOQUINONE	N[C@@H](CC1=CC(=O)C(=CC1=O)O)C(O)=O	132	0.49964
HIC	4-METHYL-HISTIDINE	Cn1cnc(C[C@H](N)C(O)=O)c1	118	0.446648
KPI	(2S)-2-AMINO-6-[(1-HYDROXY-1-OXO-PROPAN-2-YLIDENE)AMINO]HEXANOIC ACID	CC(=NCCCC[C@H](N)C(O)=O)C(O)=O	114	0.431508
CXM	N-CARBOXYMETHIONINE	CSCC[C@H](NC(O)=O)C(O)=O	106	0.401226
BB9	(2Z)-2-AMINO-3-SULFANYLPROP-2-ENOIC ACID	N\C(=C/S)C(O)=O	104	0.393656
MP8	(4R)-4-METHYL-L-PROLINE	C[C@H]1CN[C@@H](C1)C(O)=O	89	0.336879
SAC	N-ACETYL-SERINE	CC(=O)N[C@@H](CO)C(O)=O	85	0.321738
MME	N-METHYL METHIONINE	CN[C@@H](CCSC)C(O)=O	82	0.310383
AIB	ALPHA-AMINOISOBUTYRIC ACID	CC(C)(N)C(O)=O	82	0.310383
TRQ	2-AMINO-3-(6,7-DIOXO-6,7-DIHYDRO-1H-INDOL-3-YL)-PROPIONIC ACID	N[C@@H](Cc1c[nH]c2C(=O)C(=O)C=Cc12)C(O)=O	77	0.291457
SAR	SARCOSINE	CNCC(O)=O	74	0.280101
MLE	N-METHYLLEUCINE	CN[C@@H](CC(C)C)C(O)=O	73	0.276316
DAL	D-ALANINE	C[C@@H](N)C(O)=O	71	0.268746
DHA	2-AMINO-ACRYLIC ACID	NC(=C)C(O)=O	70	0.264961
B3E	(3S)-3-AMINOHEXANEDIOIC ACID	N[C@@H](CCC(O)=O)CC(O)=O	68	0.257391
MEA	N-METHYLPHENYLALANINE	CN[C@@H](Cc1ccccc1)C(O)=O	65	0.246035
MVA	N-METHYLVALINE	CN[C@@H](C(C)C)C(O)=O	64	0.24225
CMH	S-(METHYLMERCURY)-L-CYSTEINE	C[Hg]SC[C@H](N)C(O)=O	62	0.23468
CRF	[(4Z)-2-[(1R,2R)-1-AMINO-2-HYDROXYPROPYL]-4-(1H-INDOL-3-YLMETHYLIDENE)-5-OXO-4,5-DIHYDRO-1H-IMIDAZOL-1-YL]ACETIC ACID	C[C@@H](O)[C@H](N)C1=N\C(=C/c2c[nH]c3ccccc23)C(=O)N1CC(O)=O	62	0.23468
GAL	BETA-D-GALACTOPYRANOSE	OC[C@H]1O[C@@H](O)[C@H](O)[C@@H](O)[C@H]1O	62	0.23468
MHO	S-OXYMETHIONINE	C[S@](=O)CC[C@H](N)C(O)=O	57	0.215754
SCY	S-ACETYL-CYSTEINE	CC(=O)SC[C@H](N)C(O)=O	56	0.211969
0AF	7-HYDROXY-L-TRYPTOPHAN	N[C@@H](Cc1c[nH]c2c(O)cccc12)C(O)=O	55	0.208184
ALC	2-AMINO-3-CYCLOHEXYL-PROPIONIC ACID	N[C@@H](CC1CCCCC1)C(O)=O	49	0.185473
NIY	META-NITRO-TYROSINE	N[C@@H](Cc1ccc(O)c(c1)[N+]([O-])=O)C(O)=O	49	0.185473
B3K	(3S)-3,7-DIAMINOHEPTANOIC ACID	NCCCC[C@H](N)CC(O)=O	48	0.181687
DPR	D-PROLINE	OC(=O)[C@H]1CCCN1	46	0.174117
SCH	S-METHYL-THIO-CYSTEINE	CSSC[C@H](N)C(O)=O	44	0.166547
GL3	THIOGLYCIN	NCC(S)=O	44	0.166547
MHS	N1-METHYLATED HISTIDINE	Cn1cncc1C[C@H](N)C(O)=O	43	0.162762
XYG	[(4Z)-2-[(1Z)-ETHANIMIDOYL]-4-(4-HYDROXYBENZYLIDENE)-5-OXO-4,5-DIHYDRO-1H-IMIDAZOL-1-YL]ACETIC ACID	CC(=N)C1=N\C(=C/c2ccc(O)cc2)C(=O)N1CC(O)=O	42	0.158976
CIR	CITRULLINE	N[C@@H](CCCNC(N)=O)C(O)=O	41	0.155191
MK8	2-METHYL-L-NORLEUCINE	CCCC[C@](C)(N)C(O)=O	41	0.155191
AGM	5-METHYL-ARGININE	C[C@@H](CC[C@H](N)C(O)=O)NC(N)=[NH2+]	40	0.151406
LYZ	5-HYDROXYLYSINE	NC[C@H](O)CC[C@H](N)C(O)=O	40	0.151406
CPN	2-AMINOETHYLGLYCINE-CARBONYLMETHYLENE-CYTOSINE	NC1=NC(=O)N(CC(=O)N(CC[NH3+])CC(O)=O)C=C1	39	0.147621
OAS	O-ACETYLSERINE	CC(=O)OC[C@H](N)C(O)=O	39	0.147621
MGN	2-METHYL-GLUTAMINE	C[C@](N)(CCC(N)=O)C(O)=O	38	0.143836
GPN	2-AMINOETHYLGLYCINE-CARBONYLMETHYLENE-GUANINE	NC1=Nc2n(CC(=O)N(CC[NH3+])CC(O)=O)cnc2C(=O)N1	37	0.140051
AYA	N-ACETYLALANINE	C[C@H](NC(C)=O)C(O)=O	37	0.140051
CRU	4-[(4Z)-1-(CARBOXYMETHYL)-4-(4-HYDROXYBENZYLIDENE)-5-OXO-4,5-DIHYDRO-1H-IMIDAZOL-2-YL]-4-IMINOBUTANOIC ACID	OC(=O)CCC(=N)C1=N\C(=C\c2ccc(O)cc2)C(=O)N1CC(O)=O	36	0.136266
CFY	[(4Z)-2-{(2R)-2-[(1S)-1-AMINO-2-PHENYLETHYL]-2-HYDROXY-2,5-DIHYDRO-1,3-THIAZOL-4-YL}-4-(4-HYDROXYBENZYLIDENE)-5-OXO-4,5-DIHYDRO-1H-IMIDAZOL-1-YL]ACETIC ACID	N[C@@H](Cc1ccccc1)[C@@]2(O)SCC(=N2)C3=NC(=C\c4ccc(O)cc4)/C(=O)N3CC(O)=O	36	0.136266
TPN	2-AMINOETHYLGLYCINE-CARBONYLMETHYLENE-THYMINE	CC1=CN(CC(=O)N(CC[NH3+])CC(O)=O)C(=O)NC1=O	36	0.136266
SNC	S-NITROSO-CYSTEINE	N[C@@H](CSN=O)C(O)=O	35	0.13248
HMR	BETA-HOMOARGININE	N[C@@H](CCCNC(N)=N)CC(O)=O	35	0.13248
0TD	(3S)-3-(METHYLSULFANYL)-L-ASPARTIC ACID	CS[C@@H]([C@H](N)C(O)=O)C(O)=O	34	0.128695
SUI	(3-AMINO-2,5-DIOXO-1-PYRROLIDINYL)ACETIC ACID	N[C@H]1CC(=O)N(CC(O)=O)C1=O	34	0.128695
DSN	D-SERINE	N[C@H](CO)C(O)=O	34	0.128695
SEB	O-BENZYLSULFONYL-SERINE	N[C@@H](CO[S](=O)(=O)Cc1ccccc1)C(O)=O	33	0.12491
FUC	ALPHA-L-FUCOPYRANOSE	C[C@@H]1O[C@@H](O)[C@@H](O)[C@H](O)[C@@H]1O	32	0.121125
SME	METHIONINE SULFOXIDE	C[S@@](=O)CC[C@H](N)C(O)=O	31	0.11734
APN	2-AMINOETHYLGLYCINE-CARBONYLMETHYLENE-ADENINE	Nc1ncnc2n(CC(=O)N(CC[NH3+])CC(O)=O)cnc12	31	0.11734
175	3,5-DIHYDRO-5-METHYLIDENE-4H-IMIDAZOL-4-ON	C[C@H](N)[C@H]1N[C@@H](CN)C(=O)N1CC(O)=O	30	0.113555
KWS	{2-[(1R,2R)-1-AMINO-2-HYDROXYPROPYL]-4-METHYLIDENE-5-OXO-4,5-DIHYDRO-1H-IMIDAZOL-1-YL}ACETIC ACID	C[C@@H](O)[C@H](N)C1=NC(=C)C(=O)N1CC(O)=O	30	0.113555
SET	AMINOSERINE	N[C@@H](CO)C(N)=O	30	0.113555
FVA	N-FORMYL-L-VALINE	CC(C)[C@H](NC=O)C(O)=O	30	0.113555
SNN	L-3-AMINOSUCCINIMIDE	N[C@H]1CC(=O)NC1=O	29	0.109769
DDE	{3-[4-(2-AMINO-2-CARBOXY-ETHYL)-1H-IMIDAZOL-2-YL]-1-CARBAMOYL-PROPYL}-TRIMETHYL-AMMONIUM	C[N+](C)(C)[C@H](CCc1[nH]cc(C[C@H](N)C(O)=O)n1)C(N)=O	28	0.105984
OMT	S-DIOXYMETHIONINE	C[S](=O)(=O)CC[C@H](N)C(O)=O	28	0.105984
CSU	CYSTEINE-S-SULFONIC ACID	N[C@@H](CS[S](O)(=O)=O)C(O)=O	27	0.102199
QFG	{(4E)-2-[(1E)-4-AMINO-4-OXOBUTANIMIDOYL]-4-BENZYLIDENE-5-OXO-4,5-DIHYDRO-1H-IMIDAZOL-1-YL}ACETIC ACID	NC(=O)CCC(=N)C1=NC(=C/c2ccccc2)/C(=O)N1CC(O)=O	27	0.102199
MAA	N-METHYL-L-ALANINE	CN[C@@H](C)C(O)=O	26	0.098414
B3A	(3S)-3-AMINOBUTANOIC ACID	C[C@H](N)CC(O)=O	26	0.098414
DBU	(2Z)-2-AMINOBUT-2-ENOIC ACID	C\C=C(/N)C(O)=O	26	0.098414
IIL	ISO-ISOLEUCINE	CC[C@@H](C)[C@H](N)C(O)=O	26	0.098414
DLY	D-LYSINE	NCCCC[C@@H](N)C(O)=O	25	0.0946289
XCN	S-CYANO-L-CYSTEINE	N[C@@H](CSC#N)C(O)=O	25	0.0946289
B3D	3-AMINOPENTANEDIOIC ACID	NC(CC(O)=O)CC(O)=O	25	0.0946289
ASA	ASPARTIC ALDEHYDE	N[C@@H](CC(O)=O)C=O	25	0.0946289
MCY	5-METHYL-2'-DEOXYCYTIDINE	CC1=CN([C@H]2C[C@H](O)[C@@H](CO)O2)C(=O)N=C1N	25	0.0946289
CH7	[(4Z)-4-(4-HYDROXYBENZYLIDENE)-5-OXO-2-(3,4,5,6-TETRAHYDROPYRIDIN-2-YL)-4,5-DIHYDRO-1H-IMIDAZOL-1-YL]ACETIC ACID	OC(=O)CN1C(=O)C(=C/c2ccc(O)cc2)/N=C1C3=NCCCC3	25	0.0946289
JBY	(2S)-2-{(4Z)-2-(AMINOMETHYL)-4-[(4-HYDROXYPHENYL)METHYLIDENE]-5-OXO-4,5-DIHYDRO-1H-IMIDAZOL-1-YL}PROPANOIC ACID	C[C@H](N1C(=NC(=C\c2ccc(O)cc2)/C1=O)CN)C(O)=O	24	0.0908437
SWG	2-[(4Z)-2-[(1R)-1-AMINO-2-HYDROXY-ETHYL]-4-(1H-INDOL-3-YLMETHYLIDENE)-5-OXO-IMIDAZOL-1-YL]ETHANOIC ACID	N[C@@H](CO)C1=N\\C(=C/c2c[nH]c3ccccc23)C(=O)N1CC(O)=O	24	0.0908437
KXV	{(4Z)-2-[(1R)-1-AMINO-2-SULFANYLETHYL]-4-[(4-HYDROXY-3-METHOXYPHENYL)METHYLIDENE]-5-OXO-4,5-DIHYDRO-1H-IMIDAZOL-1-YL}ACETIC ACID	COc1cc(ccc1O)\C=C2/N=C([C@@H](N)CS)N(CC(O)=O)C2=O	24	0.0908437
OCY	HYDROXYETHYLCYSTEINE	N[C@@H](CSCCO)C(O)=O	24	0.0908437
KZY	{(4Z)-2-[(1R)-1-AMINO-2-SULFANYLETHYL]-4-[(4-HYDROXY-3-METHYLPHENYL)METHYLIDENE]-5-OXO-4,5-DIHYDRO-1H-IMIDAZOL-1-YL}ACETIC ACID	Cc1cc(ccc1O)\C=C2/N=C([C@@H](N)CS)N(CC(O)=O)C2=O	24	0.0908437
QLG	[(4Z)-2-[(1Z)-4-AMINO-4-OXOBUTANIMIDOYL]-4-(2-METHYLPROPYLIDENE)-5-OXO-4,5-DIHYDRO-1H-IMIDAZOL-1-YL]ACETIC ACID	CC(C)\C=C/1N=C(N(CC(O)=O)C/1=O)C(=N)CCC(N)=O	24	0.0908437
KY7	{(4Z)-2-[(1S)-1-AMINO-2-SULFANYLETHYL]-4-[(4-HYDROXY-3-NITROPHENYL)METHYLIDENE]-5-OXO-4,5-DIHYDRO-1H-IMIDAZOL-1-YL}ACETIC ACID	N[C@H](CS)C1=N\C(=C/c2ccc(O)c(c2)[N+]([O-])=O)C(=O)N1CC(O)=O	24	0.0908437
HZP	(4S)-4-HYDROXY-L-PROLINE	O[C@@H]1CN[C@@H](C1)C(O)=O	23	0.0870586
CCS	CARBOXYMETHYLATED CYSTEINE	N[C@@H](CSCC(O)=O)C(O)=O	23	0.0870586
ASB	ASPARTIC ACID-4-CARBOXYMETHYL ESTER	N[C@@H](CC(=O)OCC(O)=O)C(O)=O	22	0.0832734
C12	2-(1-AMINO-2-HYDROXYPROPYL)-4-(4-HYDROXYBENZYL)-1-(2-OXOETHYL)-1H-IMIDAZOL-5-OLATE	C[C@@H](O)[C@H](N)c1nc(Cc2ccc(O)cc2)c([O-])n1CC(O)=O	22	0.0832734
CYG	2-AMINO-4-(AMINO-3-OXO-PROPYLSULFANYLCARBONYL)-BUTYRIC ACID	N[C@@H](CCC(=O)SC[C@H](N)C(O)=O)C(O)=O	22	0.0832734
DDZ	3,3-DIHYDROXY L-ALANINE	N[C@@H](C(O)O)C(O)=O	22	0.0832734
TYQ	3-AMINO-6-HYDROXY-TYROSINE	N[C@@H](Cc1cc(N)c(O)cc1O)C(O)=O	22	0.0832734
API	2,6-DIAMINOPIMELIC ACID	N[C@@H](CCC[C@@H](N)C(O)=O)C(O)=O	20	0.0757031
GLC	ALPHA-D-GLUCOPYRANOSE	OC[C@H]1O[C@H](O)[C@H](O)[C@@H](O)[C@@H]1O	20	0.0757031
2MR	N3, N4-DIMETHYLARGININE	CNC(NCCC[C@H](N)C(O)=O)=NC	20	0.0757031
DAB	2,4-DIAMINOBUTYRIC ACID	NCC[C@H](N)C(O)=O	20	0.0757031
MH6	3-HYDROXY-2-IMINOPROPANOIC ACID	OCC(=N)C(O)=O	20	0.0757031
GLZ	AMINO-ACETALDEHYDE	NCC=O	20	0.0757031
R1A	3-{[(2,2,5,5-TETRAMETHYL-1-OXO-2,5-DIHYDRO-1H-PYRROLIUM-3-YL)METHYL]DISULFANYL}-D-ALANINE	CC1(C)C=C(CSSC[C@H](N)C(O)=O)C(C)(C)[N+]1=O	20	0.0757031
OFM	[(4Z)-2-{(2R,5R)-2-[(1S)-1-AMINO-2-PHENYLETHYL]-2-HYDROXY-5-METHYL-2,5-DIHYDRO-1,3-OXAZOL-4-YL}-4-(4-HYDROXYBENZYLIDENE)-5-OXO-4,5-DIHYDRO-1H-IMIDAZOL-1-YL]ACETIC ACID	C[C@H]1O[C@@](O)(N=C1C2=N\C(=C/c3ccc(O)cc3)C(=O)N2CC(O)=O)[C@@H](N)Cc4ccccc4	19	0.0719179
DBB	D-ALPHA-AMINOBUTYRIC ACID	CC[C@@H](N)C(O)=O	19	0.0719179
CY3	2-AMINO-3-MERCAPTO-PROPIONAMIDE	N[C@@H](CS)C(N)=O	18	0.0681328
TQQ	(S)-2-AMINO-3-(6,7-DIHYDRO-6-IMINO-7-OXO-1H-INDOL-3-YL)PROPANOIC ACID	N[C@@H](Cc1c[nH]c2C(=O)C(=N)C=Cc12)C(O)=O	18	0.0681328
IEY	{5-HYDROXY-4-(4-HYDROXYBENZYL)-2-[(E)-2-(1H-IMIDAZOL-4-YL)ETHENYL]-1H-IMIDAZOL-1-YL}ACETIC ACID	OC(=O)CN1C(=O)[C@H](Cc2ccc(O)cc2)N=C1\C=C\c3c[nH]cn3	18	0.0681328
DYG	(3S)-3-AMINO-3-[(4Z)-1-(CARBOXYMETHYL)-4-[(4-HYDROXYPHENYL)METHYLIDENE]-5-OXO-IMIDAZOL-2-YL]PROPANOIC ACID	N[C@@H](CC(O)=O)C1=N\C(=C/c2ccc(O)cc2)C(=O)N1CC(O)=O	18	0.0681328
DVA	D-VALINE	CC(C)[C@@H](N)C(O)=O	17	0.0643476
TYY	3-(4-HYDROXY-3-IMINO-6-OXO-CYCLOHEXA-1,4-DIENYL)-ALANINE	N[C@@H](CC1=CC(=N)C(=CC1=O)O)C(O)=O	17	0.0643476
U2X	O-(CYCLOHEXYLMETHYL)-L-TYROSINE	N[C@@H](Cc1ccc(OCC2CCCCC2)cc1)C(O)=O	17	0.0643476
DAR	D-ARGININE	N[C@H](CCCNC(N)=[NH2+])C(O)=O	16	0.0605625
CP1	2-(METHYLAMINO)-ETHYLGLYCINE-CARBONYLMETHYLENE-CYTOSINE	CNCCN(CC(O)=O)C(=O)CN1C=CC(=NC1=O)N	16	0.0605625
OMX	(BETAR)-BETA-HYDROXY-L-TYROSINE	N[C@@H]([C@H](O)c1ccc(O)cc1)C(O)=O	16	0.0605625
AR7	AMINO{[(4S)-4-AMINO-5,5-DIHYDROXYPENTYL]AMINO}METHANIMINIUM	N[C@@H](CCCNC(N)=[NH2+])C(O)O	16	0.0605625
4M9	(4Z)-4-IMINO-4-[(4Z)-4-(1H-INDOL-3-YLMETHYLIDENE)-5-OXO-1-(2-OXOETHYL)-4,5-DIHYDRO-1H-IMIDAZOL-2-YL]BUTANAMIDE	NC(=O)CCC(=N)C1=NC(=C\c2c[nH]c3ccccc23)/C(=O)N1CC(O)=O	16	0.0605625
DAS	D-ASPARTIC ACID	N[C@H](CC(O)=O)C(O)=O	15	0.0567773
LE1	3-SULFANYL-L-VALINE	CC(C)(S)[C@H](N)C(O)=O	15	0.0567773
NRP	{4-[(4-HYDROXYPHENYL)METHYLIDENE]-2-[(1E)-3-METHYLBUTANIMIDOYL]-5-OXO-4,5-DIHYDRO-1H-IMIDAZOL-1-YL}ACETIC ACID	CC(C)CC(=N)C1=NC(=C/c2ccc(O)cc2)/C(=O)N1CC(O)=O	15	0.0567773
PHL	L-PHENYLALANINOL	N[C@H](CO)Cc1ccccc1	15	0.0567773
7R0	2-[(4E)-2-[(1S)-1-AZANYL-2-(1H-IMIDAZOL-4-YL)ETHYL]-4-[(4-HYDROXYPHENYL)METHYLIDENE]-5-OXIDANYLIDENE-IMIDAZOL-1-YL]ETHANOIC ACID	N[C@@H](Cc1c[nH]cn1)C2=NC(=C/c3ccc(O)cc3)/C(=O)N2CC(O)=O	15	0.0567773
ME0	HYDROXY-L-METHIONINE	N[C@@H](CCSCO)C(O)=O	15	0.0567773
NFA	PHENYLALANINE AMIDE	N[C@@H](Cc1ccccc1)C(N)=O	15	0.0567773
FHO	N^5^-FORMYL-N^5^-HYDROXY-L-ORNITHINE	N[C@@H](CCCN(O)C=O)C(O)=O	15	0.0567773
DTR	D-TRYPTOPHAN	N[C@H](Cc1c[nH]c2ccccc12)C(O)=O	14	0.0529922
DTY	D-TYROSINE	N[C@H](Cc1ccc(O)cc1)C(O)=O	14	0.0529922
LYS	LYSINE	N[C@@H](CCCC[NH3+])C(O)=O	14	0.0529922
TY5	O-BENZYL-L-TYROSINE	N[C@@H](Cc1ccc(OCc2ccccc2)cc1)C(O)=O	14	0.0529922
BAL	BETA-ALANINE	NCCC(O)=O	13	0.049207
BMT	4-METHYL-4-[(E)-2-BUTENYL]-4,N-METHYL-THREONINE	CN[C@@H]([C@H](O)[C@H](C)C\C=C\C)C(O)=O	13	0.049207
DGL	D-GLUTAMIC ACID	N[C@H](CCC(O)=O)C(O)=O	13	0.049207
DIL	D-ISOLEUCINE	CC[C@@H](C)[C@@H](N)C(O)=O	13	0.049207
LP6	6-PIPERIDIN-1-YL-L-NORLEUCINE	N[C@@H](CCCCN1CCCCC1)C(O)=O	13	0.049207
DCY	D-CYSTEINE	N[C@H](CS)C(O)=O	12	0.0454219
TY8	2,4-BIS(HYDROPEROXY)-5-HYDROXY-L-PHENYLALANINE	N[C@@H](Cc1cc(O)c(OO)cc1OO)C(O)=O	12	0.0454219
PSA	3-HYDROXY-4-AMINO-5-PHENYLPENTANOIC ACID	N[C@@H](Cc1ccccc1)[C@@H](O)CC(O)=O	12	0.0454219
DBZ	3-(BENZOYLAMINO)-L-ALANINE	N[C@@H](CNC(=O)c1ccccc1)C(O)=O	12	0.0454219
ALN	NAPHTHALEN-2-YL-3-ALANINE	N[C@@H](Cc1cccc2ccccc12)C(O)=O	12	0.0454219
QYG	{(4E)-2-[(1S)-1,4-DIAMINO-4-OXOBUTYL]-4-[(4-HYDROXYPHENYL)METHYLIDENE]-5-OXO-4,5-DIHYDRO-1H-IMIDAZOL-1-YL}ACETIC ACID	N[C@@H](CCC(N)=O)C1=NC(=C/c2ccc(O)cc2)/C(=O)N1CC(O)=O	12	0.0454219
BIF	(R)-2-AMINO-3-(4-PHENYLCYCLOHEXYL)PROPANOIC ACID	N[C@@H](Cc1ccc(cc1)c2ccccc2)C(O)=O	12	0.0454219
CSH	[2-(2-HYDROXY-1-METHYL-ETHYL)-4-(1H-IMIDAZOL-4-YLMETHYL)-5-OXO-IMIDAZOLIDIN-1-YL]-ACETIC ACID	N[C@@H](CO)[C@H]1N[C@@H](Cc2c[nH]cn2)C(=O)N1CC(O)=O	12	0.0454219
B3X	(3S)-3,5-DIAMINO-5-OXOPENTANOIC ACID	N[C@@H](CC(N)=O)CC(O)=O	12	0.0454219
CMT	O-METHYLCYSTEINE	COC(=O)[C@@H](N)CS	12	0.0454219
CML	(2S)-2-{[(2R)-2-AMINO-2-CARBOXYETHYL]SULFANYL}BUTANEDIOIC ACID	N[C@@H](CS[C@@H](CC(O)=O)C(O)=O)C(O)=O	12	0.0454219
OHI	3-(2-OXO-2H-IMIDAZOL-4-YL)-L-ALANINE	N[C@@H](CC1=NC(=O)N=C1)C(O)=O	12	0.0454219
TY9	3,4-BIS(HYDROPEROXY)-5-HYDROXY-L-PHENYLALANINE	N[C@@H](Cc1cc(O)c(OO)c(OO)c1)C(O)=O	12	0.0454219
TRN	NZ2-TRYPTOPHAN	N[C@@H](Cc1c[nH]c2ncccc12)C(O)=O	12	0.0454219
DSG	D-ASPARAGINE	N[C@H](CC(N)=O)C(O)=O	12	0.0454219
OAR	N-(4-AMINO-5-HYDROXY-PENTYL)-GUANIDINE	N[C@H](CO)CCCNC(N)=N	11	0.0416367
LA2	N~6~-[(6R)-6,8-DISULFANYLOCTANOYL]-L-LYSINE	N[C@@H](CCCCNC(=O)CCCC[C@@H](S)CCS)C(O)=O	11	0.0416367
SLZ	L-THIALYSINE	NCCSC[C@H](N)C(O)=O	11	0.0416367
FGL	2-AMINOPROPANEDIOIC ACID	NC(C(O)=O)C(O)=O	11	0.0416367
PRS	THIOPROLINE	OC(=O)[C@@H]1CSCN1	11	0.0416367
DLE	D-LEUCINE	CC(C)C[C@@H](N)C(O)=O	11	0.0416367
JJJ	S-(PYRIDIN-3-YLCARBONYL)-L-CYSTEINE	N[C@@H](CSC(=O)c1cccnc1)C(O)=O	11	0.0416367
TS9	(2S,3S,4R)-2-AMINO-3,4-DIHYDROXY-3-METHYLPENTANOIC ACID	C[C@@H](O)[C@@](C)(O)[C@H](N)C(O)=O	10	0.0378515
DAH	3,4-DIHYDROXYPHENYLALANINE	N[C@@H](Cc1ccc(O)c(O)c1)C(O)=O	10	0.0378515
NAL	BETA-(2-NAPHTHYL)-ALANINE	N[C@@H](Cc1ccc2ccccc2c1)C(O)=O	10	0.0378515
NZC	N-METHYLIDENE-L-THREONINE	CN[C@@H]([C@@H](C)O)C(O)=O	10	0.0378515
RE0	3-[(3R)-3-HYDROXY-2-OXO-2,3-DIHYDRO-1H-INDOL-3-YL]-L-ALANINE	N[C@@H](C[C@]1(O)C(=O)Nc2ccccc12)C(O)=O	10	0.0378515
NCB	N-CARBAMOYL-ALANINE	C[C@@H](NC(N)=O)C(O)=O	10	0.0378515
PHA	PHENYLALANINAL	N[C@@H](Cc1ccccc1)C=O	10	0.0378515
DTH	D-THREONINE	C[C@H](O)[C@@H](N)C(O)=O	10	0.0378515
PR4	1-[(2R)-2-CARBOXY-2-HYDROXYETHYL]-L-PROLINE	O[C@H](CN1CCC[C@H]1C(O)=O)C(O)=O	10	0.0378515
B3Y	(3S)-3-AMINO-4-(4-HYDROXYPHENYL)BUTANOIC ACID	N[C@H](CC(O)=O)Cc1ccc(O)cc1	9	0.0340664
XSN	L-ALPHA-ASPARAGINE	N[C@@H](CC(O)=O)C(N)=O	9	0.0340664
PR3	S,S-PROPYLTHIOCYSTEINE	CCCSSC[C@H](N)C=O	9	0.0340664
CR0	[2-(1-AMINO-2-HYDROXYPROPYL)-2-HYDROXY-4-ISOBUTYL-5-OXO-2,5-DIHYDRO-1H-IMIDAZOL-1-YL]ACETALDEHYDE	CC(C)CC1=N[C@](O)([C@@H](N)[C@@H](C)O)N(CC(O)=O)C1=O	9	0.0340664
CR7	[(4Z)-2-[(1S)-1,5-DIAMINOPENTYL]-4-(4-HYDROXYBENZYLIDENE)-5-OXO-4,5-DIHYDRO-1H-IMIDAZOL-1-YL]ACETIC ACID	NCCCC[C@H](N)C1=N\C(=C/c2ccc(O)cc2)C(=O)N1CC(O)=O	9	0.0340664
TBG	3-METHYL-L-VALINE	CC(C)(C)[C@H](N)C(O)=O	9	0.0340664
CRG	[2-(1-AMINO-2-HYDROXY-PROPYL)-4-(3H-IMIDAZOL-4-YLMETHYLENE)-5-OXO-4,5-DIHYDRO-IMIDAZOL-1-YL]-ACETIC ACID	C[C@@H](O)[C@H](N)C1=N\C(=C/c2c[nH]cn2)C(=O)N1CC(O)=O	9	0.0340664
CRK	4-{(Z)-[2-[3-(METHYLSULFANYL)PROPANOYL]-5-OXO-1-(2-OXOETHYL)-1,5-DIHYDRO-4H-IMIDAZOL-4-YLIDENE]METHYL}BENZENOLATE	CSCCC(=O)C1=NC(=C/c2ccc([O-])cc2)/C(=O)N1CC(O)=O	9	0.0340664
WCR	[(2R,4Z)-2-(AMINOMETHYL)-2-HYDROXY-4-(4-HYDROXYBENZYLIDENE)-5-OXOIMIDAZOLIDIN-1-YL]ACETIC ACID	NC[C@@]1(O)NC(=C\c2ccc(O)cc2)/C(=O)N1CC(O)=O	9	0.0340664
TY2	3-AMINO-L-TYROSINE	N[C@@H](Cc1ccc(O)c(N)c1)C(O)=O	9	0.0340664
RC7	2-[(4Z)-4-[(4-HYDROXYPHENYL)METHYLIDENE]-2-[(E)-2-(1H-IMIDAZOL-4-YL)ETHENYL]-5-OXIDANYLIDENE-IMIDAZOL-1-YL]ETHANOIC ACID	OC(=O)CN1C(=O)C(=C/c2ccc(O)cc2)/N=C1/C=C/c3c[nH]cn3	9	0.0340664
AGT	S-{(S)-AMINO[(4-AMINOBUTYL)AMINO]METHYL}-L-CYSTEINE	NCCCCN[C@H](N)SC[C@H](N)C(O)=O	9	0.0340664
BB6	(2Z)-2-AMINO-3-SULFANYLBUT-2-ENOIC ACID	CC(/S)=C(/N)C(O)=O	9	0.0340664
23F	(2Z)-2-AMINO-3-PHENYLACRYLIC ACID	N\C(=C/c1ccccc1)C(O)=O	9	0.0340664
HT7	(3S)-3-AMINO-4-(1H-INDOL-3-YL)BUTANOIC ACID	N[C@H](CC(O)=O)Cc1c[nH]c2ccccc12	9	0.0340664
DMK	3,3-DIMETHYL ASPARTIC ACID	CC(C)([C@H](N)C(O)=O)C(O)=O	8	0.0302812
DMH	N4,N4-DIMETHYL-ASPARAGINE	CN(C)C(=O)C[C@H](N)C(O)=O	8	0.0302812
TP1	2-(METHYLAMINO)-ETHYLGLYCINE-CARBONYLMETHYLENE-THYMINE	CNCCN(CC(O)=O)C(=O)CN1C=C(C)C(=O)NC1=O	8	0.0302812
DYA	DIDEHYDROASPARTATE	N\C(=C/C(O)=O)C(O)=O	8	0.0302812
SC2	N-ACETYL-L-CYSTEINE	CC(=O)N[C@@H](CS)C(O)=O	8	0.0302812
CYR	N~5~-[{[(2R)-2-AMINO-2-CARBOXYETHYL]SULFANYL}(IMINIO)METHYL]-L-ORNITHINATE	N[C@@H](CCCNC(=[NH2+])SC[C@H](N)C(O)=O)C(O)=O	8	0.0302812
MET	METHIONINE	CSCC[C@H](N)C(O)=O	8	0.0302812
N10	O-[(HEXYLAMINO)CARBONYL]-L-SERINE	CCCCCCNC(=O)OC[C@H](N)C(O)=O	8	0.0302812
BHD	(3S)-3-HYDROXY-L-ASPARTIC ACID	N[C@@H]([C@H](O)C(O)=O)C(O)=O	8	0.0302812
TRO	2-HYDROXY-TRYPTOPHAN	N[C@@H](Cc1c(O)[nH]c2ccccc12)C(O)=O	8	0.0302812
KYN	(2S)-2-AMINO-4-(2-AMINOPHENYL)-4-OXOBUTANOIC ACID	N[C@@H](CC(=O)c1ccccc1N)C(O)=O	8	0.0302812
PRV	(2R)-AMINO(2-NITROPHENYL)ETHANOIC ACID	N[C@@H](C(O)=O)c1ccccc1[N+]([O-])=O	8	0.0302812
AHO	N-ACETYL-N-HYDROXY-L-ORNITHINE	CC(=O)N(O)CCC[C@H](N)C(O)=O	8	0.0302812
BB8	(2S,3S)-BETA-HYDROXY-PHENYLALANINE	N[C@@H]([C@@H](O)c1ccccc1)C(O)=O	8	0.0302812
4IN	4-AMINO-L-TRYPTOPHAN	N[C@@H](Cc1c[nH]c2cccc(N)c12)C(O)=O	8	0.0302812
BB7	(2Z)-2-AMINO-4-METHOXY-3-SULFANYLBUT-2-ENOIC ACID	COCC(/S)=C(/N)C(O)=O	8	0.0302812
AZH	AZIDOHOMOALANINE	N[C@@H](CCN=[N+]=N)C(O)=O	7	0.0264961
FC0	N-CARBOXY-L-PHENYLALANINE	OC(=O)N[C@@H](Cc1ccccc1)C(O)=O	7	0.0264961
SLL	(2S)-2-AZANYL-6-[(4-HYDROXY-4-OXO-BUTANOYL)AMINO]HEXANOIC ACID	N[C@@H](CCCCNC(=O)CCC(O)=O)C(O)=O	7	0.0264961
TCP	5'-METHYLTHYMIDINE	COC[C@H]1O[C@H](C[C@@H]1O)N2C=C(C)C(=O)NC2=O	7	0.0264961
QCS	S-CARBAMOYL-L-CYSTEINE	N[C@@H](CSC(N)=O)C(O)=O	7	0.0264961
NVA	NORVALINE	CCC[C@H](N)C(O)=O	7	0.0264961
HTI	(4S)-4-{[(2S)-2-AMINO-3-OXOPROPYL]SULFANYL}-L-HOMOSERINE	N[C@@H](CS[C@@H](O)C[C@H](N)C(O)=O)C(O)=O	7	0.0264961
IZO	(2S)-2-AMINOHEX-5-YNOIC ACID	N[C@@H](CCC#C)C(O)=O	7	0.0264961
HR7	(3S)-3-AMINO-6-[(DIAMINOMETHYLIDENE)AMINO]HEXANOIC ACID	N[C@@H](CCCN=C(N)N)CC(O)=O	7	0.0264961
2TY	2-HYDROXY-5-{[(1E)-2-PHENYLETHYLIDENE]AMINO}-L-TYROSINE	N[C@@H](Cc1cc(N=CCc2ccccc2)c(O)cc1O)C(O)=O	7	0.0264961
DA2	NG,NG-DIMETHYL-L-ARGININE	CN(C)C(=N)NCCC[C@H](N)C(O)=O	7	0.0264961
CGV	S-[(R)-CARBOXY(HYDROXY)METHYL]-L-CYSTEINE	N[C@@H](CS[C@@H](O)C(O)=O)C(O)=O	7	0.0264961
PXU	2-HYDROXY-L-PROLINE	OC(=O)[C@]1(O)CCCN1	7	0.0264961
HSE	L-HOMOSERINE	N[C@@H](CCO)C(O)=O	6	0.0227109
TH5	O-ACETYL-L-THREONINE	C[C@@H](OC(C)=O)[C@H](N)C(O)=O	6	0.0227109
NA8	(1S)-1-CARBOXY-2-NAPHTHALEN-2-YLETHANAMINIUM	[NH3+][C@@H](Cc1ccc2ccccc2c1)C(O)=O	6	0.0227109
ECC	(4S)-4-AMINO-5-HYDROXYPENTANAMIDE	N[C@H](CO)CCC(N)=O	6	0.0227109
CRX	[2-(1-AMINOETHYL)-2-HYDROXY-4-METHYLENE-5-OXOIMIDAZOLIDIN-1-YL]ACETIC ACID	C[C@H](N)[C@@]1(O)NC(=C)C(=O)N1CC(O)=O	6	0.0227109
HY3	3-HYDROXYPROLINE	O[C@H]1CCN[C@@H]1C(O)=O	6	0.0227109
CSA	S-ACETONYLCYSTEINE	CC(=O)CSC[C@H](N)C(O)=O	6	0.0227109
B27	(2R,3S) 3-AMINO-4-MERCAPTO-2-BUTANOL	C[C@@H](O)[C@H](N)CS	6	0.0227109
PAQ	2-OXY-4-HYDROXY-5-(2-HYDRAZINOPYRIDINE)PHENYLALANINE	N[C@@H](C[C@@H]1C=C(NNc2ccccn2)C(=CC1=O)O)C(O)=O	6	0.0227109
IAM	4-[(ISOPROPYLAMINO)METHYL]PHENYLALANINE	CC(C)NCc1ccc(C[C@H](N)C(O)=O)cc1	6	0.0227109
TH6	4-HYDROXY-L-THREONINE	N[C@@H]([C@H](O)CO)C(O)=O	6	0.0227109
5AT	5'-AMINO-5'-DEOXYTHYMIDINE	CC1=CN([C@H]2C[C@H](O)[C@@H](CN)O2)C(=O)NC1=O	6	0.0227109
CQ2	{(4Z)-4-(4-AMINOBENZYLIDENE)-2-[(1R,2R)-1-AMINO-2-HYDROXYPROPYL]-5-OXO-4,5-DIHYDRO-1H-IMIDAZOL-1-YL}ACETIC ACID	C[C@@H](O)[C@H](N)C1=N\C(=C/c2ccc(N)cc2)C(=O)N1CC(O)=O	6	0.0227109
DGN	D-GLUTAMINE	N[C@H](CCC(N)=O)C(O)=O	6	0.0227109
NYG	[(4Z)-2-[(1S)-1,3-DIAMINO-3-OXOPROPYL]-4-(4-HYDROXYBENZYLIDENE)-5-OXO-4,5-DIHYDRO-1H-IMIDAZOL-1-YL]ACETIC ACID	N[C@@H](CC(N)=O)C1=N\C(=C/c2ccc(O)cc2)C(=O)N1CC(O)=O	6	0.0227109
CQ1	[(4Z)-2-[(1R,2R)-1-AMINO-2-HYDROXYPROPYL]-4-(4-AZIDOBENZYLIDENE)-5-OXO-4,5-DIHYDRO-1H-IMIDAZOL-1-YL]ACETIC ACID	C[C@@H](O)[C@H](N)C1=N\C(=C/c2ccc(cc2)N=[N+]=[N-])C(=O)N1CC(O)=O	6	0.0227109
KGC	N~6~-[(2R)-2-CARBOXY-5-OXOTETRAHYDROFURAN-2-YL]-L-LYSINE	N[C@@H](CCCCN[C@@]1(CCC(=O)O1)C(O)=O)C(O)=O	6	0.0227109
LEU	LEUCINE	CC(C)C[C@H](N)C(O)=O	6	0.0227109
SMF	4-SULFOMETHYL-L-PHENYLALANINE	N[C@@H](Cc1ccc(C[S](O)(=O)=O)cc1)C(O)=O	6	0.0227109
TUK	2-[2-[(1~{S})-1-AZANYL-3-METHYLSULFANYL-PROPYL]-4-(1~{H}-INDOL-3-YLMETHYL)-5-OXIDANYLIDENE-2~{H}-IMIDAZOL-1-YL]ETHANAL	CSCC[C@H](N)[C@H]1N=C(Cc2c[nH]c3ccccc23)C(=O)N1CC(O)=O	6	0.0227109
143	S-2,3-DIHYDRO-5-GLYCIN-2-YL-ISOXAZOL-3-YL-CYSTEINE	N[C@@H](CS[C@H]1NOC(=C1)[C@H](N)C(O)=O)C(O)=O	6	0.0227109
PLJ	METHYL L-PROLINATE	COC(=O)[C@@H]1CCCN1	6	0.0227109
GMA	4-AMIDO-4-CARBAMOYL-BUTYRIC ACID	N[C@@H](CCC(O)=O)C(N)=O	5	0.0189258
KST	N~6~-(5-CARBOXY-3-THIENYL)-L-LYSINE	N[C@@H](CCCCNc1csc(c1)C(O)=O)C(O)=O	5	0.0189258
MCS	MALONYL CYSTEINE	N[C@@H](CSC(=O)CC(O)=O)C(O)=O	5	0.0189258
HTR	BETA-HYDROXYTRYPTOPHANE	N[C@@H]([C@@H](O)c1c[nH]c2ccccc12)C(O)=O	5	0.0189258
NLO	O-METHYL-L-NORLEUCINE	CCCC[C@H](N)C(=O)OC	5	0.0189258
TRW	TRW3-(2-AMINO-3-HYDROXY-PROPYL)-6-(N'-CYCLOHEXYL-HYDRAZINO)OCTAHYDRO-INDOL-7-OL	N[C@@H](Cc1c[nH]c2c(O)c(NNc3ccccc3)ccc12)C=O	5	0.0189258
HIS	HISTIDINE	N[C@@H](Cc1c[nH]c[nH+]1)C(O)=O	5	0.0189258
LYN	2,6-DIAMINO-HEXANOIC ACID AMIDE	N[C@@H](CCCC[NH3+])C(N)=O	5	0.0189258
DM0	N~2~,N~2~,N~6~,N~6~-TETRAMETHYL-L-LYSINE	CN(C)CCCC[C@H](N(C)C)C(O)=O	5	0.0189258
DHI	D-HISTIDINE	N[C@H](Cc1c[nH]c[nH+]1)C(O)=O	5	0.0189258
VR0	N~5~-[N-(METHYLCARBAMOYL)CARBAMIMIDOYL]-L-ORNITHINE	CNC(=O)NC(=N)NCCC[C@H](N)C(O)=O	5	0.0189258
AHB	BETA-HYDROXYASPARAGINE	N[C@@H]([C@H](O)C(N)=O)C(O)=O	5	0.0189258
AHP	2-AMINO-HEPTANOIC ACID	CCCCC[C@H](N)C(O)=O	5	0.0189258
ALV	(2S)-2-AMINOPROPANE-1,1-DIOL	C[C@H](N)C(O)O	5	0.0189258
B2H	CHROMOPHORE (THR, TRP, GLY)	C[C@@H](O)[C@H](N)c1nc(Cc2c[nH]c3ccccc23)c(O)n1CC(O)=O	5	0.0189258
C1S	3-(PROP-2-EN-1-YLDISULFANYL)-L-ALANINE	N[C@@H](CSSCC=C)C(O)=O	5	0.0189258
2RA	3-AMINO-D-ALANINE	NC[C@@H](N)C(O)=O	5	0.0189258
PBF	PARA-(BENZOYL)-PHENYLALANINE	N[C@@H](Cc1ccc(cc1)C(=O)c2ccccc2)C(O)=O	5	0.0189258
QYX	2-[4-[(4-HYDROXYPHENYL)METHYL]-2-(3-METHYLSULFANYLPROPANIMIDOYL)-5-OXIDANYLIDENE-IMIDAZOL-1-IUM-1-YL]ETHANOIC ACID	CSCCC(=N)C1=[N+](CC(O)=O)C(=O)C(=N1)Cc2ccc(O)cc2	5	0.0189258
DNP	3-AMINO-ALANINE	N[C@@H](C[NH3+])C(O)=O	5	0.0189258
VYA	2-[(4~{Z})-2-[(1~{S})-1-AZANYL-3-METHYL-BUTYL]-4-[(4-HYDROXYPHENYL)METHYLIDENE]-5-OXIDANYLIDENE-IMIDAZOL-1-YL]ETHANOIC ACID	CC(C)C[C@H](N)C1=N\C(=C/c2ccc(O)cc2)C(=O)N1CC(O)=O	5	0.0189258
TTQ	6-AMINO-7-HYDROXY-L-TRYPTOPHAN	N[C@@H](Cc1c[nH]c2c(O)c(N)ccc12)C(O)=O	4	0.0151406
LED	(4R)-5-OXO-L-LEUCINE	C[C@H](C[C@H](N)C(O)=O)C=O	4	0.0151406
B3S	(3R)-3-AMINO-4-HYDROXYBUTANOIC ACID	N[C@@H](CO)CC(O)=O	4	0.0151406
HSV	L-HISTIDINAL	N[C@@H](Cc1c[nH]c[nH+]1)C=O	4	0.0151406
OIM	[(4Z)-2-{(2R,5R)-2-[(1S,2S)-1-AMINO-2-METHYLBUTYL]-2-HYDROXY-5-METHYL-2,5-DIHYDRO-1,3-OXAZOL-4-YL}-4-(4-HYDROXYBENZYLIDENE)-5-OXO-4,5-DIHYDRO-1H-IMIDAZOL-1-YL]ACETIC ACID	CC[C@H](C)[C@H](N)[C@@]1(O)O[C@H](C)C(=N1)C2=N\C(=C/c3ccc(O)cc3)C(=O)N2CC(O)=O	4	0.0151406
JJL	S-[(S)-HYDROXY(5-METHOXYPYRIDIN-3-YL)METHYL]-L-CYSTEINE	COc1cncc(c1)[C@@H](O)SC[C@H](N)C(O)=O	4	0.0151406
HS8	3-(1-SULFO-1H-IMIDAZOL-3-IUM-4-YL)-L-ALANINE	N[C@@H](Cc1cn(c[nH+]1)[S](O)(=O)=O)C(O)=O	4	0.0151406
LDH	N~6~-ETHYL-L-LYSINE	CCNCCCC[C@H](N)C(O)=O	4	0.0151406
LCK	(Z)-N~6~-(2-CARBOXY-1-METHYLETHYLIDENE)-L-LYSINE	CC(CC(O)=O)=NCCCC[C@H](N)C(O)=O	4	0.0151406
TEE	2-AMINO-ETHENETHIOL	N\C=C/S	4	0.0151406
AEI	THREONINE-ASPARTIC ESTER	C[C@@H](OC(=O)C[C@H](N)C(O)=O)[C@H](N)C(O)=O	4	0.0151406
AKZ	(3S)-3-AMINO-4,4-DIHYDROXYBUTANOIC ACID	N[C@@H](CC(O)=O)C(O)O	4	0.0151406
IML	N-METHYL-ISOLEUCINE	CC[C@H](C)[C@H](NC)C(O)=O	4	0.0151406
4HT	4-HYDROXYTRYPTOPHAN	N[C@@H](Cc1c[nH]c2cccc(O)c12)C(O)=O	4	0.0151406
KPY	(2R)-2-AZANYL-3-[2-[(E)-(1-OXIDANYL-1-OXIDANYLIDENE-PROPAN-2-YLIDENE)AMINO]ETHYLSULFANYL]PROPANOIC ACID	CC(=NCCSC[C@H](N)C(O)=O)C(O)=O	4	0.0151406
M2L	(2R)-2-AMINO-3-(2-DIMETHYLAMINOETHYLSULFANYL)PROPANOIC ACID	CN(C)CCSC[C@H](N)C(O)=O	4	0.0151406
ARO	C-GAMMA-HYDROXY ARGININE	N[C@@H](C[C@@H](O)CNC(N)=[NH2+])C(O)=O	4	0.0151406
ASL	ASPARTIC ACID-4-CARBOXYETHYL ESTER	CC(OC(=O)CC(N)C(O)=O)C(O)=O	4	0.0151406
JJK	S-[(S)-HYDROXY(PYRIDIN-3-YL)METHYL]-L-CYSTEINE	N[C@@H](CS[C@H](O)c1cccnc1)C(O)=O	4	0.0151406
DNW	3-[(2,4-DINITROPHENYL)AMINO]-L-ALANINE	N[C@@H](CNc1ccc(cc1[N+]([O-])=O)[N+]([O-])=O)C(O)=O	4	0.0151406
CY4	S-BUTYRYL-CYSTEIN	CCCC(=O)SC[C@H](N)C(O)=O	4	0.0151406
NMM	(2S)-2-AMINO-5-[(N-METHYLCARBAMIMIDOYL)AMINO]PENTANOIC ACID	CNC(=N)NCCC[C@H](N)C(O)=O	4	0.0151406
1TQ	6-(FORMYLAMINO)-7-HYDROXY-L-TRYPTOPHAN	N[C@@H](Cc1c[nH]c2c(O)c(NC=O)ccc12)C(O)=O	4	0.0151406
0WE	N-METHYL-N-[(3-METHYL-1-BENZOFURAN-2-YL)METHYL]-3-(7-OXO-5,6,7,8-TETRAHYDRO-1,8-NAPHTHYRIDIN-3-YL)PROPANAMIDE	CN(Cc1oc2ccccc2c1C)C(=O)CCc3cnc4NC(=O)CCc4c3	4	0.0151406
DI7	2,6-DIMETHYL-L-TYROSINE	Cc1cc(O)cc(C)c1C[C@H](N)C(O)=O	4	0.0151406
DPP	DIAMINOPROPANOIC ACID	NC[C@H](N)C(O)=O	4	0.0151406
PH6	(4S)-4-CYCLOHEXYL-L-PROLINE	OC(=O)[C@@H]1C[C@H](CN1)C2CCCCC2	4	0.0151406
N7P	1-ACETYL-L-PROLINE	CC(=O)N1CCC[C@H]1C(O)=O	4	0.0151406
SRZ	PROPOXY-L-SERINE	N[C@@H](COCCCO)C(O)=O	4	0.0151406
FHL	(E)-N~6~-[3-CARBOXY-1-(HYDROXYMETHYL)PROPYLIDENE]-L-LYSINE	N[C@@H](CCCCN=C(CO)CCC(O)=O)C(O)=O	4	0.0151406
FHE	2-[(4~{Z})-2-[(1~{R})-1-AZANYL-2-OXIDANYLIDENE-PROPYL]-4-[[4-[(2-NITROPHENYL)METHOXY]PHENYL]METHYLIDENE]-5-OXIDANYLIDENE-IMIDAZOL-1-YL]ETHANOIC ACID	CC(=O)[C@H](N)C1=NC(=C/c2ccc(OCc3ccccc3[N+]([O-])=O)cc2)\C(=O)N1CC(O)=O	4	0.0151406
SCS	3-(ETHYLDISULFANYL)-L-ALANINE	CCSSC[C@H](N)C(O)=O	4	0.0151406
XX1	N~6~-7H-PURIN-6-YL-L-LYSINE	N[C@@H](CCCCNc1ncnc2nc[nH]c12)C(O)=O	4	0.0151406
2ML	2-METHYLLEUCINE	CC(C)C[C@](C)(N)C(O)=O	4	0.0151406
2GX	BETA-PHENYL-L-PHENYLALANINE	N[C@@H](C(c1ccccc1)c2ccccc2)C(O)=O	4	0.0151406
SIC	(2R)-2-[(3S)-3-AMINO-2,5-DIOXOPYRROLIDIN-1-YL]-3-SULFANYLPROPANOIC ACID	N[C@H]1CC(=O)N([C@@H](CS)C(O)=O)C1=O	4	0.0151406
TOQ	6,7-DIHYDROXY-L-TRYPTOPHAN	N[C@@H](Cc1c[nH]c2c(O)c(O)ccc12)C(O)=O	4	0.0151406
PRK	N~6~-PROPANOYL-L-LYSINE	CCC(=O)NCCCC[C@H](N)C(O)=O	4	0.0151406
NC1	NITROCEFIN ACYL-SERINE	N[C@@H](COC(=O)[C@@H](NC(=O)Cc1sccc1)[C@@H]2NC(=C(CS2)\C=C\c3ccc(cc3[N+]([O-])=O)[N+]([O-])=O)C([O-])=O)C([O-])=O	3	0.0113555
1TY	3-{(3E)-4-HYDROXY-6-OXO-3-[(2-PHENYLETHYL)IMINO]CYCLOHEXA-1,4-DIEN-1-YL}ALANINE	N[C@@H](CC1=CC(=NCCc2ccccc2)C(=CC1=O)O)C(O)=O	3	0.0113555
6CL	6-CARBOXYLYSINE	N[C@@H](CCC[C@@H]([NH3+])C(O)=O)C(O)=O	3	0.0113555
THC	N-METHYLCARBONYLTHREONINE	C[C@@H](O)[C@H](NC(C)=O)C(O)=O	3	0.0113555
TRF	N1-FORMYL-TRYPTOPHAN	N[C@@H](Cc1cn(C=O)c2ccccc12)C(O)=O	3	0.0113555
0AR	N-[N-[(4S)-4-AZANYL-5-HYDROXY-5-OXO-PENTYL]CARBAMIMIDOYL]ETHANAMIDE	CC(=O)NC(=N)NCCC[C@H](N)C(O)=O	3	0.0113555
TIS	O-(1,1-DIHYDROXYETHYL)-L-SERINE	CC(O)(O)OC[C@H](N)C(O)=O	3	0.0113555
X9Q	{(2S)-2-[(1S)-1-AMINOETHYL]-4-BENZYL-5-OXO-2,5-DIHYDRO-1H-IMIDAZOL-1-YL}ACETIC ACID	C[C@H](N)[C@H]1N=C(Cc2ccccc2)C(=O)N1CC(O)=O	3	0.0113555
FH7	N^5^-FORMYL-N^5^-HYDROXY-D-ORNITHINE	N[C@H](CCCN(O)C=O)C(O)=O	3	0.0113555
11Q	1-(CYCLOHEXYLMETHYL)-L-PROLINE	OC(=O)[C@@H]1CCCN1CC2CCCCC2	3	0.0113555
LKE	2-[(4~{Z})-2-(AMINOMETHYL)-4-[(4-AZIDOPHENYL)METHYLIDENE]-5-OXIDANYLIDENE-IMIDAZOL-1-YL]ETHANOIC ACID	NCC1=N\C(=C/c2ccc(cc2)N=[N+]=[N-])C(=O)N1CC(O)=O	3	0.0113555
5ZA	(5Z)-2-[(1S,2R)-1-AMINO-2-HYDROXYPROPYL]-5-[(4-AMINO-1H-INDOL-3-YL)METHYLENE]-3-(2-HYDROXYETHYL)-3,5-DIHYDRO-4H-IMIDAZOL-4-ONE	C[C@@H](O)[C@H](N)C1=N\C(=C/c2c[nH]c3cccc(N)c23)C(=O)N1CC(O)=O	3	0.0113555
5CS	2-AMINO-3-(CYSTEIN-S-YL)-ISOXAZOLIDIN-5-YL-ACETIC ACID	N[C@@H](CS[C@@H]1C[C@@H](ON1)[C@H](N)C(O)=O)C(O)=O	3	0.0113555
XXY	2-[(1R,2R)-1-AMINO-2-HYDROXYPROPYL]-1-(CARBOXYMETHYL)-4-(1H-IMIDAZOL-5-YLMETHYL)-1H-IMIDAZOL-5-OLATE	C[C@@H](O)[C@H](N)c1nc(Cc2[nH]cnc2)c([O-])n1CC(O)=O	3	0.0113555
MYK	N~6~-TETRADECANOYL-L-LYSINE	CCCCCCCCCCCCCC(=O)NCCCC[C@H](N)C(O)=O	3	0.0113555
MTY	META-TYROSINE	N[C@@H](Cc1cccc(O)c1)C(O)=O	3	0.0113555
HIX	3-(1H-1,2,3-TRIAZOL-5-YL)-L-ALANINE	N[C@@H](Cc1[nH]nnc1)C(O)=O	3	0.0113555
C99	{(2R)-2-[(1S,2R)-1-AMINO-2-HYDROXYPROPYL]-2-HYDROXY-4,5-DIOXOIMIDAZOLIDIN-1-YL}ACETIC ACID	C[C@@H](O)[C@H](N)[C@@]1(O)NC(=O)C(=O)N1CC(O)=O	3	0.0113555
HIA	L-HISTIDINE AMIDE	N[C@@H](Cc1[nH]cnc1)C(N)=O	3	0.0113555
BPE	(2S)-2-AMINO-3-[(3-AMINOPROPYL)SULFANYL]PROPAN-1-OL	NCCCSC[C@H](N)CO	3	0.0113555
BP5	3-(2,2'-BIPYRIDIN-5-YL)-L-ALANINE	N[C@@H](Cc1ccc(nc1)c2ccccn2)C(O)=O	3	0.0113555
CCY	2-(1-AMINO-2-MERCAPTO-ETHYL)-5-(4-HYDROXY-BENZYL)-3-(ETHANOYL)-3,5-DIHYDRO-IMIDAZOL-4-ONE	N[C@@H](CS)[C@H]1N[C@@H](Cc2ccc(O)cc2)C(=O)N1CC(O)=O	3	0.0113555
HOX	4-AMINO-L-PHENYLALANINE	N[C@@H](Cc1ccc(N)cc1)C(O)=O	3	0.0113555
BBC	3-[(4-AMINOBUTYL)SULFINYL]-2-IMINOPROPAN-1-OL	NCCCC[S@](=O)CC(=N)CO	3	0.0113555
I4G	N-(2-METHYLPROPYL)GLYCINE	CC(C)CNCC(O)=O	3	0.0113555
CYF	5-[2-(2-AMINO-2-CARBAMOYL-ETHYLSULFANYL)-ACETYLAMINO]-2-(3,6-DIHYDROXY-9,9A-DIHYDRO-3H-XANTHEN-9-YL)-BENZOIC ACID	N[C@@H](CSCC(=O)Nc1ccc([C@H]2c3ccc(O)cc3Oc4cc(O)ccc24)c(c1)C(O)=O)C(N)=O	3	0.0113555
FDL	N~6~-ACETYL-N-(4-METHYL-2-OXO-2H-CHROMEN-7-YL)-L-LYSINAMIDE	CC(=O)NCCCC[C@H](N)C(=O)Nc1ccc2C(=CC(=O)Oc2c1)C	3	0.0113555
EYG	{(2R,4Z)-2-[(1R)-1-AMINO-3-(METHYLSULFANYL)PROPYL]-2-HYDROXY-4-[(4-HYDROXYPHENYL)METHYLIDENE]-5-OXOIMIDAZOLIDIN-1-YL}ACETIC ACID	CSCC[C@@H](N)[C@@]1(O)NC(=C/c2ccc(O)cc2)\C(=O)N1CC(O)=O	3	0.0113555
ELY	N~6~,N~6~-DIETHYL-L-LYSINE	CCN(CC)CCCC[C@H](N)C(O)=O	3	0.0113555
CZO	[(2R,4S)-2-[(1S,2R)-1-AMINO-2-HYDROXYPROPYL]-2-HYDROXY-4-(4-HYDROXYBENZYL)-5-OXOIMIDAZOLIDIN-1-YL]ACETIC ACID	C[C@@H](O)[C@H](N)[C@@]1(O)N[C@@H](Cc2ccc(O)cc2)C(=O)N1CC(O)=O	3	0.0113555
OSE	O-SULFO-L-SERINE	N[C@@H](CO[S](O)(=O)=O)C(O)=O	3	0.0113555
GHG	(2S,4S)-2,5-DIAMINO-4-HYDROXY-5-OXOPENTANOIC ACID (NON-PREFERRED NAME)	N[C@@H](C[C@H](O)C(N)=O)C(O)=O	3	0.0113555
GME	5-O-METHYL-GLUTAMIC ACID	COC(=O)CC[C@H](N)C(O)=O	3	0.0113555
OPR	(5S)-5-AMINO-8-CARBAMIMIDAMIDO-4-OXOOCTANOIC ACID	N[C@@H](CCCNC(N)=N)C(=O)CCC(O)=O	3	0.0113555
GNC	N~2~-METHYL-L-GLUTAMINE	CN[C@@H](CCC(N)=O)C(O)=O	3	0.0113555
CLV	{(2S)-2-[(1S)-1-AMINOETHYL]-5-OXO-2,5-DIHYDRO-1H-IMIDAZOL-1-YL}ACETIC ACID	C[C@H](N)[C@H]1N=CC(=O)N1CC(O)=O	3	0.0113555
CJO	[(2R,4R)-2-[(1R,2R)-1-AMINO-2-HYDROXYPROPYL]-4-(4-HYDROXYBENZYL)-5-OXOIMIDAZOLIDIN-1-YL]ACETIC ACID	C[C@@H](O)[C@H](N)[C@@H]1N[C@H](Cc2ccc(O)cc2)C(=O)N1CC(O)=O	3	0.0113555
TYB	TYROSINAL	N[C@@H](Cc1ccc(O)cc1)C=O	3	0.0113555
7R6	2-[(4E)-4-[(4-HYDROXYPHENYL)METHYLIDENE]-2-[(E)-2-(1H-IMIDAZOL-4-YL)ETHENYL]-5-OXIDANYLIDENE-IMIDAZOL-1-YL]ETHANOIC ACID	OC(=O)CN1C(=O)C(=C/c2ccc(O)cc2)\N=C1\C=C\c3c[nH]cn3	3	0.0113555
WVL	(2S,3R)-2-AMINO-3,5-DIMETHYLHEX-4-ENOIC ACID	C[C@H](C=C(C)C)[C@H](N)C(O)=O	3	0.0113555
WRP	(BETAR)-BETA-HYDROXY-1-[(3R)-3-HYDROXY-2-METHYLBUTAN-2-YL]-L-TRYPTOPHAN	C[C@@H](O)C(C)(C)n1cc([C@@H](O)[C@H](N)C(O)=O)c2ccccc12	3	0.0113555
WPA	(BETAR)-BETA-METHOXY-L-PHENYLALANINE	CO[C@@H]([C@H](N)C(O)=O)c1ccccc1	3	0.0113555
WLU	(4R)-5-HYDROXY-N-METHYL-L-LEUCINE	CN[C@@H](C[C@@H](C)CO)C(O)=O	3	0.0113555
AAR	ARGININEAMIDE	N[C@@H](CCCNC(N)=[NH2+])C(N)=O	3	0.0113555
KFP	N~6~-[(2-AMINO-4-OXO-3,4-DIHYDROPTERIDIN-6-YL)METHYL]-D-LYSINE	N[C@H](CCCCNCc1cnc2N=C(N)NC(=O)c2n1)C(O)=O	3	0.0113555
VUB	2-[4-[(4-HYDROXYPHENYL)METHYL]-2-(3-METHYLBUTANIMIDOYL)-5-OXIDANYL-IMIDAZOL-1-YL]ETHANOIC ACID	CC(C)CC(=N)c1nc(Cc2ccc(O)cc2)c(O)n1CC(O)=O	3	0.0113555
TRX	6-HYDROXYTRYPTOPHAN	N[C@@H](Cc1c[nH]c2cc(O)ccc12)C(O)=O	3	0.0113555
Q2K	2-[2-(3-METHYLSULFANYLPROPANIMIDOYL)-4,5-BIS(OXIDANYLIDENE)IMIDAZOL-1-YL]ETHANOIC ACID	CSCCC(=N)C1=NC(=O)C(=O)N1CC(O)=O	3	0.0113555
ALS	(3S)-3-(SULFOOXY)-L-SERINE	N[C@@H]([C@@H](O)O[S](O)(=O)=O)C(O)=O	3	0.0113555
ILX	4,5-DIHYDROXYISOLEUCINE	C[C@H]([C@H](N)C(O)=O)[C@@H](O)CO	3	0.0113555
IIC	4-IMIDAZOLMETHYLENE-5-IMIDAZOLONE CHROMOPHORE	N[C@@H](CO)[C@H]1N=C(Cc2[nH]cnc2)C(=O)N1CC(O)=O	3	0.0113555
OTY	2-HYDROXY-L-TYROSINE	N[C@@H](Cc1ccc(O)cc1O)C(O)=O	2	0.00757031
P2Q	2-HYDROXY-5-{[(1S,2E)-1-FORMYL-4-PHENOXYBUT-2-EN-1YL]AMINO}-L-TYROSINE	N[C@@H](Cc1cc(N[C@H](C=O)\C=C\COc2ccccc2)c(O)cc1O)C(O)=O	2	0.00757031
QMM	N,N-DIMETHYL-L-GLUTAMINE	CN(C)C(=O)CC[C@H](N)C(O)=O	2	0.00757031
S1H	1-HEXADECANOSULFONYL-O-L-SERINE	CCCCCCCCCCCCCCCC[S](=O)(=O)OC[C@H](N)C(O)=O	2	0.00757031
TCQ	(1S,2R)-N-{(1E)-5-[(2S)-2-AMINO-2-CARBOXYETHYL]-2-HYDROXY-4-OXOCYCLOHEXA-2,5-DIEN-1-YLIDENE}-2-PHENYLCYCLOPROPANAMINIUM	N[C@@H](CC1=CC(=[NH+][C@H]2C[C@@H]2c3ccccc3)C(=CC1=O)O)C(O)=O	2	0.00757031
SVA	SERINE VANADATE	N[C@@H](CO[V](O)([O-])([O-])[O-])C(O)=O	2	0.00757031
T0I	(2S)-2-AMINO-3-(2,4-DIHYDROXY-5-IMIDAZOL-1-YL-PHENYL)PROPANOIC ACID	N[C@@H](Cc1cc(n2ccnc2)c(O)cc1O)C(O)=O	2	0.00757031
PYX	S-[S-THIOPYRIDOXAMINYL]CYSTEINE	Cc1ncc(CSSC[C@H](N)C(O)=O)c(CN)c1O	2	0.00757031
RE3	3-[(3S)-3-HYDROXY-2-OXO-2,3-DIHYDRO-1H-INDOL-3-YL]-L-ALANINE	N[C@@H](C[C@@]1(O)C(=O)Nc2ccccc12)C(O)=O	2	0.00757031
R4K	(2S,3R)-2-AZANYL-3-HYDROXY-3-[(3S)-3-HYDROXY-2-OXO-1H-INDOL-3-YL]PROPANOIC ACID	N[C@@H]([C@@H](O)[C@]1(O)C(=O)Nc2ccccc12)C(O)=O	2	0.00757031
NMC	N-CYCLOPROPYLMETHYL GLYCINE	OC(=O)CNCC1CC1	2	0.00757031
OHS	O-(CARBOXYSULFANYL)-4-OXO-L-HOMOSERINE	N[C@H](CC(=O)OSC(O)=O)C(O)=O	2	0.00757031
ORQ	N~5~-ACETYL-L-ORNITHINE	CC(=O)NCCC[C@H](N)C(O)=O	2	0.00757031
PPN	PARA-NITROPHENYLALANINE	N[C@@H](Cc1ccc(cc1)[N+]([O-])=O)C(O)=O	2	0.00757031
OBS	(Z)-N^6-[(4S,5R)-5-(2-CARBOXYETHYL)-4-(CARBOXYMETHYL)-1-HYDROXYDIHYDRO-2H-THIOPYRANIUM-3(4H)-YLIDENE]-L-LYSINE	N[C@@H](CCCCN=C1C[S@@](=O)C[C@@H](CCC(O)=O)[C@H]1CC(O)=O)C(O)=O	2	0.00757031
89L	(E)-6-[2-[[[4-(FURAN-2-YL)PHENYL]CARBONYL-METHYL-AMINO]METHYL]PHENOXY]-4-METHYL-HEX-4-ENOIC ACID	CN(Cc1ccccc1OC\C=C(C)\CCC(O)=O)C(=O)c2ccc(cc2)c3occc3	2	0.00757031
6G4	4-OXONONANOYL LYSINE	CCCCCC(=O)CCC(=O)NCCCC[C@H](N)C(O)=O	2	0.00757031
56A	3-(8-PHENYLOCTYL)-L-HISTIDINE	N[C@@H](Cc1cncn1CCCCCCCCc2ccccc2)C(O)=O	2	0.00757031
4HL	(6E)-4-[(2S)-2-AMINO-2-CARBOXYETHYL]-6-[2-(4-HYDROXYBENZYL)HYDRAZINIUMYLIDENE]-3-OXOCYCLOHEXA-1,4-DIEN-1-OLATE	N[C@@H](CC1=CC(=[NH+]NCc2ccc(O)cc2)C(=CC1=O)[O-])C(O)=O	2	0.00757031
4CY	NITRILO-L-METHIONINE	N[C@@H](CCSC#N)C(O)=O	2	0.00757031
4CF	4-CYANO-L-PHENYLALANINE	N[C@@H](Cc1ccc(cc1)C#N)C(O)=O	2	0.00757031
C1X	(Z)-N~6~-[(4R,5S)-5-(2-CARBOXYETHYL)-4-(CARBOXYMETHYL)DIHYDRO-2H-THIOPYRAN-3(4H)-YLIDENE]-L-LYSINE	N[C@@H](CCCCN=C1CSC[C@@H](CCC(O)=O)[C@H]1CC(O)=O)C(O)=O	2	0.00757031
BH2	(3R)-3-HYDROXY-L-ASPARTIC ACID	N[C@@H]([C@@H](O)C(O)=O)C(O)=O	2	0.00757031
BF9	[(4Z)-2-[(1R,2S)-1-AMINO-2-HYDROXYPROPYL]-4-{[4-(BENZENECARBONYL)PHENYL]METHYLIDENE}-5-OXO-4,5-DIHYDRO-1H-IMIDAZOL-1-YL]ACETIC ACID	C[C@H](O)[C@H](N)C1=NC(=C/c2ccc(cc2)C(=O)c3ccccc3)\C(=O)N1CC(O)=O	2	0.00757031
BCS	BENZYLCYSTEINE	N[C@@H](CSCc1ccccc1)C(O)=O	2	0.00757031
AZK	(S)-2-AMINO-6-AZIDOHEXANOIC ACID	N[C@H](CO)CCCCN=[N+]=[N-]	2	0.00757031
4AR	AMINO({(4S)-4-AMINO-6-[(2,6-DIMETHYLBENZOYL)OXY]-5-OXOHEXYL}AMINO)METHANIMINIUM	Cc1cccc(C)c1C(=O)OCC(=O)[C@@H](N)CCCNC(N)=[NH2+]	2	0.00757031
ALT	THIOALANINE	C[C@H](N)C(O)=S	2	0.00757031
VAI	(2S)-2-AMINO-3-METHYLBUTANE-1,1-DIOL	CC(C)[C@H](N)C(O)O	2	0.00757031
AGQ	3-[(3E)-3-(CARBAMIMIDOYLHYDRAZONO)-4-HYDROXY-6-OXOCYCLOHEXA-1,4-DIEN-1-YL]-L-ALANINE	N[C@@H](CC1=CC(=N/NC(N)=N)\C(=CC1=O)O)C(O)=O	2	0.00757031
0YG	N-[(2Z)-2-AMINO-3-(4-HYDROXYPHENYL)PROP-2-ENOYL]GLYCINE	NC(=C\c1ccc(O)cc1)/C(=O)NCC(O)=O	2	0.00757031
23P	3-(PROPANOYLAMINO)-L-ALANINE	CCC(=O)NC[C@H](N)C(O)=O	2	0.00757031
1X6	O-[(2E)-3-AMINOPROP-2-ENOYL]-L-SERINE	N/C=C/C(=O)OC[C@H](N)C(O)=O	2	0.00757031
1PA	4-(CARBOXYMETHYL)-L-PHENYLALANINE	N[C@@H](Cc1ccc(CC(O)=O)cc1)C(O)=O	2	0.00757031
0WZ	3-(1H-PYRAZOL-1-YL)-L-TYROSINE	N[C@@H](Cc1ccc(O)c(c1)n2cccn2)C(O)=O	2	0.00757031
Z3E	O-BENZYL-L-THREONINE	C[C@@H](OCc1ccccc1)[C@H](N)C(O)=O	2	0.00757031
0QL	3-[(2-AMINOETHYL)DISULFANYL]-L-ALANINE	NCCSSC[C@H](N)C(O)=O	2	0.00757031
0BN	4-CARBAMIMIDOYL-L-PHENYLALANINE	N[C@@H](Cc1ccc(cc1)C(N)=N)C(O)=O	2	0.00757031
03Y	2-METHYL-L-CYSTEINE	C[C@](N)(CS)C(O)=O	2	0.00757031
41Q	4-IMINO-L-HOMOSERINE	N[C@@H](CC(O)=N)C(O)=O	2	0.00757031
3PX	(3S)-3-(PROPAN-2-YLOXY)-L-PROLINE	CC(C)O[C@H]1CCN[C@@H]1C(O)=O	2	0.00757031
3GL	(2S,4S)-2-AMINO-4-HYDROXY-PENTANEDIOIC ACID	N[C@@H](C[C@H](O)C(O)=O)C(O)=O	2	0.00757031
3CF	3-CYANO-L-PHENYLALANINE	N[C@@H](Cc1cccc(c1)C#N)C(O)=O	2	0.00757031
3AH	[HISTIDIN-1-YL-4H-[1,2,4]TRIAZOL-5-YL]-AMINE	N[C@@H](Cc1cn(cn1)c2[nH]nc(N)n2)C(O)=O	2	0.00757031
2ZC	O-{[4-(2-AMINOETHYL)PHENYL]SULFONYL}-L-SERINE	NCCc1ccc(cc1)[S](=O)(=O)OC[C@H](N)C(O)=O	2	0.00757031
XW1	(2S)-2-AMINO-7-ETHOXY-7-OXOHEPTANOIC ACID	CCOC(=O)CCCC[C@H](N)C(O)=O	2	0.00757031
2JG	(2S)-2-AMINO-3-OXOPROPYL HEXANOATE	CCCCCC(=O)OC[C@H](N)C=O	2	0.00757031
HHK	(2S)-2,8-DIAMINOOCTANOIC ACID	NCCCCCC[C@H](N)C(O)=O	2	0.00757031
TSY	(2S)-2-AMINO-3-TRISULFANYLPROPANOIC ACID	N[C@@H](CSSS)C(O)=O	2	0.00757031
HSL	HOMOSERINE LACTONE	N[C@H]1CCOC1=O	2	0.00757031
HSK	3-HYDROXY-L-HISTIDINE	N[C@@H](Cc1cncn1O)C(O)=O	2	0.00757031
HQA	3-(8-HYDROXYQUINOLIN-3-YL)-L-ALANINE	N[C@@H](Cc1cnc2c(O)cccc2c1)C(O)=O	2	0.00757031
TTS	3-((3E)-4-HYDROXY-3-{[2-(4-HYDROXYPHENYL)ETHYL]IMINO}-6-OXOCYCLOHEXA-1,4-DIEN-1-YL)ALANINE	N[C@@H](CC1=CC(=NCCc2ccc(O)cc2)C(=CC1=O)O)C(O)=O	2	0.00757031
HNC	S-[(1S,2R)-2-HYDROXY-1-(2-OXOETHYL)HEPTYL]-L-CYSTEINE	CCCCC[C@@H](O)[C@H](CC=O)SC[C@H](N)C(O)=O	2	0.00757031
HL2	(2S,3R)-2-AMINO-3-HYDROXY-4-METHYLPENTANOIC ACID	CC(C)[C@@H](O)[C@H](N)C(O)=O	2	0.00757031
HIQ	1-[1,2-DIHYDROXY-1-(HYDROXYMETHYL)ETHYL]-L-HISTIDINE	N[C@@H](Cc1cn(cn1)C(O)(CO)CO)C(O)=O	2	0.00757031
IPG	N-ISOPROPYL GLYCINE	CC(C)NCC(O)=O	2	0.00757031
HAR	N-OMEGA-HYDROXY-L-ARGININE	N[C@@H](CCCNC(=N)NO)C(O)=O	2	0.00757031
TYT	TYROSINE DERIVATIVE	NC(CC1CC(=NC2CC2c3ccccc3)C(=CC1=O)O)C(O)=O	2	0.00757031
LSO	(Z)-N~6~-(3-CARBOXY-1-{[(4-CARBOXY-2-OXOBUTYL)SULFONYL]METHYL}PROPYLIDENE)-L-LYSINE	N[C@@H](CCCCN=C(CCC(O)=O)C[S](=O)(=O)CC(=O)CCC(O)=O)C(O)=O	2	0.00757031
TIH	BETA(2-THIENYL)ALANINE	N[C@@H](Cc1sccc1)C(O)=O	2	0.00757031
TLY	(2S)-2-AZANYL-6-(ETHANETHIOYLAMINO)HEXANOIC ACID	CC(=S)NCCCC[C@H](N)C(O)=O	2	0.00757031
TOX	1-HYDROPEROXY-L-TRYPTOPHAN	N[C@@H](Cc1cn(OO)c2ccccc12)C(O)=O	2	0.00757031
MEQ	N5-METHYLGLUTAMINE	CNC(=O)CC[C@H](N)C(O)=O	2	0.00757031
MED	D-METHIONINE	CSCC[C@@H](N)C(O)=O	2	0.00757031
LYK	(2S)-2,6-DIAMINOHEXANE-1,1-DIOL	NCCCC[C@H](N)C(O)O	2	0.00757031
LYF	(2E,4S)-2-{[(5S)-5-AMINO-5-CARBOXYPENTYL]IMINO}-4-HYDROXYHEPTANEDIOIC ACID	N[C@@H](CCCCN=C(C[C@@H](O)CCC(O)=O)C(O)=O)C(O)=O	2	0.00757031
LLY	NZ-(DICARBOXYMETHYL)LYSINE	N[C@@H](CCCCNC(C(O)=O)C(O)=O)C(O)=O	2	0.00757031
LET	(Z)-N^6-{3-CARBOXY-1-[(4-CARBOXY-2-OXOBUTOXY)METHYL]PROPYLIDENE}-L-LYSINE	N[C@@H](CCCCN=C(CCC(O)=O)COCC(=O)CCC(O)=O)C(O)=O	2	0.00757031
LAL	N,N-DIMETHYL-L-ALANINE	C[C@H](N(C)C)C(O)=O	2	0.00757031
L3O	(2S,3S)-3-AMINO-2-HYDROXY-5-METHYLHEXANOIC ACID	CC(C)C[C@H](N)[C@H](O)C(O)=O	2	0.00757031
KYQ	(E)-N~6~-(1-CARBOXY-2-HYDROXYETHYLIDENE)-L-LYSINE	N[C@@H](CCCCN=C(CO)C(O)=O)C(O)=O	2	0.00757031
CY1	ACETAMIDOMETHYLCYSTEINE	CC(=O)NCSC[C@H](N)C(O)=O	2	0.00757031
CYD	2-AMINO-6-(CYSTEIN-S-YL)-5-OXO-HEXANOIC ACID	N[C@@H](CCC(=O)CSC[C@H](N)C(O)=O)C(O)=O	2	0.00757031
CYJ	(Z)-N~6~-[(4R,5S)-5-(2-CARBOXYETHYL)-4-(CARBOXYMETHYL)PIPERIDIN-3-YLIDENE]-L-LYSINE	N[C@@H](CCCCN=C1CNC[C@@H](CCC(O)=O)[C@H]1CC(O)=O)C(O)=O	2	0.00757031
CYW	S-[(2R)-2-HYDROXYPROPANOYL]-L-CYSTEINE	C[C@@H](O)C(=O)SC[C@H](N)C(O)=O	2	0.00757031
CSJ	S-[(2-AMINOPHENYL)CARBONYL]-L-CYSTEINE	N[C@@H](CSC(=O)c1ccccc1N)C(O)=O	2	0.00757031
DPQ	(S)-2-AMINO-3-(4-HYDROXY-3-OXOCYCLOHEXA-1,4-DIENYL)PROPANOIC ACID	N[C@@H](CC1=CC(=O)C(=CC1)O)C(O)=O	2	0.00757031
CS1	S-(2-ANILINYL-SULFANYL)-CYSTEINE	N[C@@H](CSSc1ccccc1N)C(O)=O	2	0.00757031
EME	N-METHYL-L-GLUTAMIC ACID	CN[C@@H](CCC(O)=O)C(O)=O	2	0.00757031
CGA	CARBOXYMETHYLATED GLUTAMIC ACID	NC(CCC(=O)OCC(O)=O)C(O)=O	2	0.00757031
ESB	3-[(3E)-3-(ETHYLIMINO)-4-HYDROXY-6-OXOCYCLOHEXA-1,4-DIEN-1-YL]-L-ALANINE	CCN=C1C=C(C[C@H](N)C(O)=O)C(=O)C=C1O	2	0.00757031
TYW	(2S)-2-AMINO-3-(4-HYDROXYPHENYL)PROPANE-1,1-DIOL	N[C@@H](Cc1ccc(O)cc1)C(O)O	1	0.00378515
ZYK	(4R)-4-({[(3,4-DIMETHOXYPHENYL)CARBONYL]AMINO}OXY)-L-PROLINE	COc1ccc(cc1OC)C(=O)NO[C@H]2CN[C@@H](C2)C(O)=O	1	0.00378515
ZYJ	(4R)-4-({[(1E)-(3,4-DIMETHOXYPHENYL)METHYLIDENE]AMINO}OXY)-L-PROLINE	COc1ccc(/C=N/O[C@H]2CN[C@@H](C2)C(O)=O)cc1OC	1	0.00378515
02K	1-AMINOCYCLOHEXANECARBOXYLIC ACID	NC1(CCCCC1)C(O)=O	1	0.00378515
U3X	4-[(CYCLOHEXYLMETHYL)AMINO]-L-PHENYLALANINE	N[C@@H](Cc1ccc(NCC2CCCCC2)cc1)C(O)=O	1	0.00378515
XPL	N~6~-[(3R,5R)-5-AMINO-3-METHYL-D-PROLYL]-L-LYSINE	C[C@@H]1C[C@H](N)N[C@H]1C(=O)NCCCC[C@H](N)C(O)=O	1	0.00378515
XPR	(2S,3AS,6R,7AS)-6-(SULFOOXY)OCTAHYDRO-1H-INDOLE-2-CARBOXYLIC ACID	OC(=O)[C@@H]1C[C@@H]2CC[C@H](C[C@@H]2N1)O[S](O)(=O)=O	1	0.00378515
TYO	(4Z,6E)-2-AMINO-7-HYDROPEROXY-4-[(E)-2-HYDROXYVINYL]HEPTA-4,6-DIENOIC ACID	N[C@@H](CC(/C=C/O)=C/C=C/OO)C(O)=O	1	0.00378515
TYN	AMINOBENZOFURAZAN-O-TYROSINE	N[C@@H](Cc1ccc(Oc2ccc(N)c3NONc23)cc1)C(O)=O	1	0.00378515
ZZJ	N^2^-METHYL-L-ALANINAMIDE	CN[C@@H](C)C(N)=O	1	0.00378515
YPZ	3-[(3Z)-4-HYDROXY-6-OXO-3-(2-PHENYLHYDRAZINYLIDENE)CYCLOHEXA-1,4-DIEN-1-YL]-L-ALANINE	N[C@@H](CC1=C/C(=N/Nc2ccccc2)C(=CC1=O)O)C(O)=O	1	0.00378515
TQZ	2-AMINO-3-PENTASULFANYLPROPAN-1-OL	N[C@@H](CSSSSS)C(O)=O	1	0.00378515
BTK	N~6~-BUTANOYL-L-LYSINE	CCCC(=O)NCCCC[C@H](N)C(O)=O	1	0.00378515
BGC	BETA-D-GLUCOPYRANOSE	OC[C@H]1O[C@@H](O)[C@H](O)[C@@H](O)[C@@H]1O	1	0.00378515
BG1	O-[(2S)-2-{METHYL[(METHYLAMINO)SULFONYL]AMINO}PENTANOYL]-L-SERINE	CCC[C@H](N(C)[S](=O)(=O)NC)C(=O)OC[C@H](N)C(O)=O	1	0.00378515
BCX	(3R)-3-AMINO-4-SULFANYLBUTANOIC ACID	N[C@@H](CS)CC(O)=O	1	0.00378515
ARG	ARGININE	N[C@@H](CCCNC(N)=[NH2+])C(O)=O	1	0.00378515
AQG	4-{[6-(CYCLOHEXYLMETHOXY)-7H-PURIN-2-YL]AMINO}-N,N-DIETHYLBENZAMIDE	CCN(CC)C(=O)c1ccc(Nc2nc(OCC3CCCCC3)c4[nH]cnc4n2)cc1	1	0.00378515
ALO	ALLO-THREONINE	C[C@H](O)[C@H](N)C(O)=O	1	0.00378515
AJR	2,2'-{[6-{[(4-METHOXYPHENYL)METHYL]AMINO}-9-(PROPAN-2-YL)-9H-PURIN-2-YL]AZANEDIYL}DI(ETHAN-1-OL)	COc1ccc(CNc2nc(nc3n(cnc23)C(C)C)N(CCO)CCO)cc1	1	0.00378515
A5N	O-CARBOXY-4-IMINO-L-HOMOSERINE	N[C@@H](CC(=N)OC(O)=O)C(O)=O	1	0.00378515
9AJ	2-[3'-(HYDROXYMETHYL)-1-METHYL-5-({5-[(2S)-2-METHYL-4-(OXETAN-3-YL)PIPERAZIN-1-YL]PYRIDIN-2-YL}AMINO)-6-OXO[1,6-DIHYDRO[3,4'-BIPYRIDINE]]-2'-YL]-7,7-DIMETHYL-3,4,7,8-TETRAHYDRO-2H-CYCLOPENTA[4,5]PYRROLO[1,2-A]PYRAZIN-1(6H)-ONE	C[C@H]1CN(CCN1c2ccc(NC3=CC(=CN(C)C3=O)c4ccnc(N5CCn6c7CC(C)(C)Cc7cc6C5=O)c4CO)nc2)C8COC8	1	0.00378515
823	N,N-BIS(3-SULFANYLPROPYL)-L-ASPARAGINE	N[C@@H](CC(=O)N(CCCS)CCCS)C(O)=O	1	0.00378515
CS3	S-[3-OXO-3-(2-THIENYL)PROPYL]-L-CYSTEINE	N[C@@H](CSCCC(=O)c1sccc1)C(O)=O	1	0.00378515
DYS	S-[5-(2-AMINOETHYL)-2,3-DIHYDROXYPHENYL]-L-CYSTEINE	NCCc1cc(O)c(O)c(SC[C@H](N)C(O)=O)c1	1	0.00378515
DNS	N~6~-{[5-(DIMETHYLAMINO)-1-NAPHTHYL]SULFONYL}-L-LYSINE	CN(C)c1cccc2c1cccc2[S](=O)(=O)NCCCC[C@H](N)C(O)=O	1	0.00378515
CY0	S-{3-[(4-ANILINOQUINAZOLIN-6-YL)AMINO]-3-OXOPROPYL}-L-CYSTEINE	N[C@@H](CSCCC(=O)Nc1ccc2ncnc(Nc3ccccc3)c2c1)C(O)=O	1	0.00378515
CWR	(4-METHYL-5-OXO-2,5-DIHYDRO-1H-IMIDAZOL-1-YL)ACETIC ACID	CC1=NCN(CC(O)=O)C1=O	1	0.00378515
CR5	(2R)-2-(AMINOMETHYL)-2,4-DIHYDROXY-5-OXO-3-(2-OXOETHYL)-2,5-DIHYDRO-1H-IMIDAZOL-3-IUM	NC[C@@]1(O)NC(=O)C(=[N+]1CC(O)=O)O	1	0.00378515
C6C	S-CYCLOHEXYL THIOCYSTEINE	N[C@@H](CSSC1CCCCC1)C(O)=O	1	0.00378515
C5C	S-CYCLOPENTYL THIOCYSTEINE	N[C@@H](CSSC1CCCC1)C(O)=O	1	0.00378515
C4R	(R)-2-AMINO-3-(BICYCLO[2.2.1]HEPTA-2,5-DIEN-7-YLTHIO)PROPANOIC ACID RHODIUM	N[C@@H](C[SH]1C2[C@@H]3CC[C@H]2C4=C3[Rh+]14)C(O)=O	1	0.00378515
C3Y	S-[(1S)-1-HYDROXY-1-(HYDROXYAMINO)ETHYL]-L-CYSTEINE	C[C@@](O)(NO)SC[C@H](N)C(O)=O	1	0.00378515
BUC	S,S-BUTYLTHIOCYSTEINE	CCCCSSC[C@H](N)C(O)=O	1	0.00378515
0FL	3-AMINO-N-FORMYL-L-ALANINE	NC[C@H](NC=O)C(O)=O	1	0.00378515
1OP	O-(5-HYDROXYPENTYL)-L-TYROSINE	N[C@@H](Cc1ccc(OCCCCCO)cc1)C(O)=O	1	0.00378515
1LU	(2S)-2-HYDROXY-4-METHYL-PENTANOIC ACID	CC(C)C[C@H](O)C(O)=O	1	0.00378515
1AC	1-AMINOCYCLOPROPANECARBOXYLIC ACID	NC1(CC1)C(O)=O	1	0.00378515
0UO	4-METHOXY-L-TRYPTOPHAN	COc1cccc2[nH]cc(C[C@H](N)C(O)=O)c12	1	0.00378515
0LF	(4R)-4-(4-PHENYLBUTOXY)-L-PROLINE	OC(=O)[C@@H]1C[C@H](CN1)OCCCCc2ccccc2	1	0.00378515
2KT	2-KETOBUTYRIC ACID	CCC(=O)C(O)=O	1	0.00378515
0EA	(BETAR)-BETA,3-DIHYDROXY-N-METHYL-L-TYROSINE	CN[C@@H]([C@H](O)c1ccc(O)c(O)c1)C(O)=O	1	0.00378515
0	(2S,3R)-2-AZANYL-3-METHYL-3-OXIDANYL-PENTANOIC ACID	CC[C@](C)(O)[C@H](N)C(O)=O	1	0.00378515
0CS	3-[(S)-HYDROPEROXYSULFINYL]-L-ALANINE	N[C@@H](C[S@@](=O)OO)C(O)=O	1	0.00378515
07O	S-[(2S)-2-PHENYLPROPANOYL]-L-CYSTEINE	C[C@H](C(=O)SC[C@H](N)C(O)=O)c1ccccc1	1	0.00378515
05N	(3R,4R)-4-HYDROXY-3-METHYL-L-PROLINE	C[C@H]1[C@@H](O)CN[C@@H]1C(O)=O	1	0.00378515
02Y	6-DIAZONIO-5-OXO-L-NORLEUCINE	N[C@@H](CCC(=O)C[N+]#N)C(O)=O	1	0.00378515
4AW	4-AZATRYPTOPHAN	N[C@@H](Cc1c[nH]c2cccnc12)C(O)=O	1	0.00378515
5HT	5-HYDROXY-THYMIDINE	C[C@@]1(O)CN([C@H]2C[C@H](O)[C@@H](CO)O2)C(=O)NC1=O	1	0.00378515
4PH	4-METHYL-L-PHENYLALANINE	Cc1ccc(C[C@H](N)C(O)=O)cc1	1	0.00378515
4MM	N,N,N-TRIMETHYLMETHIONINE	CSCC[C@@H](C(O)=O)[N+](C)(C)C	1	0.00378515
4DP	3-[5-(DIMETHYLAMINO)-1,3-DIOXO-1,3-DIHYDRO-2H-ISOINDOL-2-YL]-L-ALANINE	CN(C)c1ccc2C(=O)N(C[C@H](N)C(O)=O)C(=O)c2c1	1	0.00378515
4AF	4-ACETYL-L-PHENYLALANINE	CC(=O)c1ccc(C[C@H](N)C(O)=O)cc1	1	0.00378515
3X9	3-{[(1-HYDROXY-2,2,5,5-TETRAMETHYL-2,5-DIHYDRO-1H-PYRROL-3-YL)METHYL]DISULFANYL}-L-ALANINE	CC1(C)C=C(CSSC[C@H](N)C(O)=O)C(C)(C)N1O	1	0.00378515
31Q	(4-CARBOXYPHENYL)(L-CYSTEINATO-KAPPAS~3~)MERCURY	N[C@@H](CS[Hg]c1ccc(cc1)C(O)=O)C(O)=O	1	0.00378515
2SO	3-{3-[(3R)-3,4-DIHYDROXYBUTYL]-1-(8-PHENYLOCTYL)-1H-IMIDAZOL-3-IUM-5-YL}-L-ALANINE	N[C@@H](Cc1c[n+](CC[C@@H](O)CO)cn1CCCCCCCCc2ccccc2)C(O)=O	1	0.00378515
2MT	(4R)-2,2-DIMETHYL-1,3-THIAZOLIDINE-4-CARBOXYLIC ACID	CC1(C)N[C@@H](CS1)C(O)=O	1	0.00378515
NH2	AMINO GROUP	[NH2]	1	0.00378515
P3Q	2-HYDROXY-5-{[(1E)-1-(2-OXOETHYLIDENE)-4-PHENYLBUTYL]AMINO}-L-TYROSINE	N[C@@H](Cc1cc(NC(/CCCc2ccccc2)=C/C=O)c(O)cc1O)C(O)=O	1	0.00378515
OTH	N,O-DIMETHYL-L-THREONINE	CN[C@@H]([C@@H](C)OC)C(O)=O	1	0.00378515
NZH	(2S)-2-AMINO-3-[1-(1H-TETRAAZOL-5-YL)-1H-IMIDAZOL-4-YL]PROPANAL	N[C@@H](Cc1cn(cn1)c2[nH]nnn2)C=O	1	0.00378515
NYS	S-{5-[(1R)-2-AMINO-1-HYDROXYETHYL]-2,3-DIHYDROXYPHENYL}-L-CYSTEINE	NC[C@H](O)c1cc(O)c(O)c(SC[C@H](N)C(O)=O)c1	1	0.00378515
NPH	CYSTEINE-METHYLENE-CARBAMOYL-1,10-PHENANTHROLINE	N[C@@H](CSCC(=O)Nc1cc2cccnc2c3ncccc13)C(O)=O	1	0.00378515
NLY	N-(4-AMINOBUTYL)GLYCINE	NCCCCNCC(O)=O	1	0.00378515
PEC	S,S-PENTYLTHIOCYSTEINE	CCCCCSSC[C@H](N)C(O)=O	1	0.00378515
NBQ	2-HYDROXY-5-({1-[(2-NAPHTHYLOXY)METHYL]-3-OXOPROP-1-ENYL}AMINO)TYROSINE	N[C@@H](Cc1cc(N\C(COc2ccc3ccccc3c2)=C\C=O)c(O)cc1O)C(O)=O	1	0.00378515
MPQ	N-METHYL-ALPHA-PHENYL-GLYCINE	CN[C@H](C(O)=O)c1ccccc1	1	0.00378515
MMT	5'-O-(DIMETHYLAMINO)-THYMIDINE	CN(C)OC[C@H]1O[C@H](C[C@@H]1O)N2C=C(C)C(=O)NC2=O	1	0.00378515
MMO	N~2~-METHYL-L-ARGININE	CN[C@@H](CCCNC(N)=N)C(O)=O	1	0.00378515
MLL	METHYL L-LEUCINATE	COC(=O)[C@@H](N)CC(C)C	1	0.00378515
ML3	2-{[(2R)-2-AMINO-2-CARBOXYETHYL]SULFANYL}-N,N,N-TRIMETHYLETHANAMINIUM	C[N+](C)(C)CCSC[C@H](N)C(O)=O	1	0.00378515
MGG	2-(2-CARBOXY-ACETYLAMINO)-5-GUANIDINO-PENTANOIC ACID	NC(=[NH2+])NCCC[C@@H](NC(=O)CC(O)=O)C(O)=O	1	0.00378515
PYR	PYRUVIC ACID	CC(=O)C(O)=O	1	0.00378515
SEL	2-AMINO-1,3-PROPANEDIOL	NC(CO)CO	1	0.00378515
RGL	ARGINAL	N[C@@H](CCCNC(N)=[NH2+])C=O	1	0.00378515
MBQ	2-HYDROXY-5-({1-[(4-METHYLPHENOXY)METHYL]-3-OXOPROP-1-ENYL}AMINO)-L-TYROSINE	Cc1ccc(OCC(/Nc2cc(C[C@H](N)C(O)=O)c(O)cc2O)=C\C=O)cc1	1	0.00378515
PYA	3-(1,10-PHENANTHROL-2-YL)-L-ALANINE	N[C@@H](Cc1ccc2ccc3cccnc3c2n1)C(O)=O	1	0.00378515
PRJ	(2S,3AS,6R,7AS)-6-HYDROXYOCTAHYDRO-1H-INDOLE-2-CARBOXYLIC ACID	O[C@@H]1CC[C@H]2C[C@H](N[C@H]2C1)C(O)=O	1	0.00378515
PR9	D-PROLINAMIDE	NC(=O)[C@H]1CCCN1	1	0.00378515
PR7	1-[(2S)-2-CARBOXY-2-HYDROXYETHYL]-L-PROLINE	O[C@@H](CN1CCC[C@H]1C(O)=O)C(O)=O	1	0.00378515
PNM	OPEN FORM - PENICILLIN G	CC1(C)S[C@@H](N[C@H]1C(O)=O)[C@H](NC(=O)Cc2ccccc2)C=O	1	0.00378515
PHE	PHENYLALANINE	N[C@@H](Cc1ccccc1)C(O)=O	1	0.00378515
H14	(2S,3R)-BETA-HYDROXY-PHENYLALANINE	N[C@@H]([C@H](O)c1ccccc1)C(O)=O	1	0.00378515
GNG	2'-DEOXY-GUANOSINE	NC1=NC(=O)c2ncn([C@H]3C[C@H](O)[C@@H](CO)O3)c2N1	1	0.00378515
GMO	{(4Z)-2-[(1R,2R)-1-AMINO-2-HYDROXYPROPYL]-4-[(4-NITROPHENYL)METHYLIDENE]-5-OXO-4,5-DIHYDRO-1H-IMIDAZOL-1-YL}ACETIC ACID	C[C@@H](O)[C@H](N)C1=NC(=C\c2ccc(cc2)[N+]([O-])=O)/C(=O)N1CC(O)=O	1	0.00378515
GLK	(4S)-4-AMINO-5,5-DIHYDROXYPENTANOIC ACID	N[C@@H](CCC(O)=O)C(O)O	1	0.00378515
HLU	BETA-HYDROXYLEUCINE	CC(C)[C@H](O)[C@H](N)C(O)=O	1	0.00378515
ESC	2-AMINO-4-ETHYL SULFANYL BUTYRIC ACID	CCSCC[C@H](N)C(O)=O	1	0.00378515
KCR	N-6-CROTONYL-L-LYSINE	C\C=C\C(=O)NCCCC[C@H](N)C(O)=O	1	0.00378515
M0H	S-(HYDROXYMETHYL)-L-CYSTEINE	N[C@@H](CSCO)C(O)=O	1	0.00378515
LYP	N~6~-METHYL-N~6~-PROPYL-L-LYSINE	CCCN(C)CCCC[C@H](N)C(O)=O	1	0.00378515
LVN	(3S)-4-OXO-L-VALINE	C[C@H](C=O)[C@H](N)C(O)=O	1	0.00378515
LPD	L-PROLINAMIDE	NC(=O)[C@@H]1CCCN1	1	0.00378515
LLO	N~6~-[(1S)-3-HYDROXY-1,3-DIMETHYLBUTYL]-L-LYSINE	C[C@@H](CC(C)(C)O)NCCCC[C@H](N)C(O)=O	1	0.00378515
LGY	(E)-N~6~-(4-OXOBUTYLIDENE)-L-LYSINE	N[C@@H](CCCCN=CCCC=O)C(O)=O	1	0.00378515
LEN	3-METHYLBUTAN-1-AMINE	CC(C)CCN	1	0.00378515
LAY	N-ACETYL-L-LEUCINE	CC(C)C[C@H](NC(C)=O)C(O)=O	1	0.00378515
KOR	L-HOMOCYSTEINE-S-N-S-L-CYSTEINE	N[C@@H](CCSN[S@](=O)C[C@H](N)C(O)=O)C(O)=O	1	0.00378515
K1R	(2S)-2-AMINO-4-[({[(2R)-2-AMINO-2-CARBOXYETHYL]THIO}AMINO)SULFINYL]BUTANOIC ACID	N[C@@H](CC[S@@](=O)NSC[C@H](N)C(O)=O)C(O)=O	1	0.00378515
ILY	N~6~-PROPAN-2-YL-L-LYSINE	CC(C)NCCCC[C@H](N)C(O)=O	1	0.00378515
ILM	METHYL L-ISOLEUCINATE	CC[C@H](C)[C@H](N)C(=O)OC	1	0.00378515
IGL	ALPHA-AMINO-2-INDANACETIC ACID	N[C@H](C1Cc2ccccc2C1)C(O)=O	1	0.00378515
HS9	N-ALPHA-METHYL-L-HISTIDINAMIDE	CN[C@@H](Cc1c[nH]cn1)C(N)=O	1	0.00378515
HRG	L-HOMOARGININE	N[C@@H](CCCCNC(N)=N)C(O)=O	1	0.00378515
HPH	(2S)-2-AMINO-3-PHENYLPROPANE-1,1-DIOL	N[C@@H](Cc1ccccc1)C(O)O	1	0.00378515
HPE	HOMOPHENYLALANINE	N[C@@H](CCc1ccccc1)C(O)=O	1	0.00378515
			26419
